# Supplementary material for: Competitive species interactions constrain abiotic adaptation in a bacterial soil community
Source: Evol Lett. 2018 Sep 25;2(6):580–9. doi: 10.1002/evl3.83 (PMC6292705; doi:10.1002/evl3.83)
Supplement: Supplementary file 1 [file EVL3-2-580-s001.xlsx]

## Sheet: Supplementary Table 3
evo_rep = evolutionary replicate; cln_rep = clone reference; mrk = marker; cul = single-species (ss) or co-culture (co); evo_mer = mercury treatment in evolution experiment; test_mer = mercury in test conditions; fitness = relative fitness compared with ancestor (per day); fitness (generation) = relative fitness compared with ancestor (per generation)
evo_rep	cln_rep	mrk	cul	evo_mer	test_mer	fitness	fitness (generation)
a	w	Gm	ss	0	0	0.524509	0.241274
a	w	Gm	ss	0	16	0.918283	0.42241
a	w	Gm	ss	16	0	0.58552	0.269339
a	w	Gm	ss	16	16	0.517591	0.238092
d	w	Sm	ss	0	0	-0.468959	-0.215721
d	w	Sm	ss	0	16	-0.581936	-0.26769
d	w	Sm	ss	16	0	-0.346742	-0.159501
d	w	Sm	ss	16	16	-0.640692	-0.294719
a	w	Gm	co	16	0	0.112703	0.0518433
a	w	Gm	co	16	16	0.311435	0.14326
d	w	Sm	co	0	0	-0.152185	-0.070005
d	w	Sm	co	0	16	-0.371762	-0.17101
d	w	Sm	co	16	0	-0.191856	-0.0882538
d	w	Sm	co	16	16	-0.3581	-0.164726
a	x	Gm	ss	0	0	0.39487	0.18164
a	x	Gm	ss	0	16	0.50742	0.233413
a	x	Gm	ss	16	0	0.511563	0.235319
a	x	Gm	ss	16	16	0.560863	0.257997
d	x	Sm	ss	0	0	0.0929272	0.0427465
d	x	Sm	ss	0	16	0.276771	0.127315
d	x	Sm	ss	16	0	-0.317566	-0.14608
d	x	Sm	ss	16	16	-0.499768	-0.229893
a	x	Gm	co	16	0	0.220046	0.101221
a	x	Gm	co	16	16	0.243951	0.112217
d	x	Sm	co	0	0	-0.169122	-0.0777961
d	x	Sm	co	0	16	-0.226383	-0.104136
d	x	Sm	co	16	0	-0.186659	-0.0858631
d	x	Sm	co	16	16	-0.459899	-0.211554
a	y	Gm	ss	0	0	0.129686	0.0596554
a	y	Gm	ss	0	16	0.0985807	0.0453471
a	y	Gm	ss	16	0	0.367954	0.169259
a	y	Gm	ss	16	16	0.591409	0.272048
d	y	Sm	ss	0	0	-0.423187	-0.194666
d	y	Sm	ss	0	16	-0.682942	-0.314153
d	y	Sm	ss	16	0	-0.23937	-0.11011
d	y	Sm	ss	16	16	-0.427441	-0.196623
a	y	Gm	co	16	0	-0.448197	-0.206171
a	y	Gm	co	16	16	-0.298676	-0.137391
d	y	Sm	co	0	0	-0.203459	-0.0935912
d	y	Sm	co	0	16	-0.283421	-0.130374
d	y	Sm	co	16	0	-0.255413	-0.11749
d	y	Sm	co	16	16	-0.399254	-0.183657
a	z	Gm	ss	0	0	0.491799	0.226227
a	z	Gm	ss	0	16	0.904654	0.416141
a	z	Gm	ss	16	0	0.376675	0.173271
a	z	Gm	ss	16	16	0.520804	0.23957
d	z	Sm	ss	0	0	-0.284761	-0.13099
d	z	Sm	ss	0	16	-0.416783	-0.19172
d	z	Sm	ss	16	0	-0.511675	-0.23537
d	z	Sm	ss	16	16	-0.490217	-0.2255
a	z	Gm	co	16	0	0.252512	0.116156
a	z	Gm	co	16	16	0.463921	0.213404
d	z	Sm	co	0	0	-0.426144	-0.196026
d	z	Sm	co	0	16	-0.552721	-0.254252
d	z	Sm	co	16	0	-0.272543	-0.12537
d	z	Sm	co	16	16	-0.358915	-0.165101
b	w	Gm	ss	16	0	-0.310216	-0.142699
b	w	Gm	ss	16	16	-0.0751605	-0.0345738
e	w	Sm	ss	0	0	-0.262631	-0.12081
e	w	Sm	ss	0	16	-0.450441	-0.207203
e	w	Sm	ss	16	0	-0.266894	-0.122771
e	w	Sm	ss	16	16	-0.412698	-0.189841
b	w	Gm	co	0	0	0.329373	0.151512
b	w	Gm	co	0	16	0.415967	0.191345
b	w	Gm	co	16	0	0.204736	0.0941784
b	w	Gm	co	16	16	0.367748	0.169164
e	w	Sm	co	0	0	-0.368653	-0.16958
e	w	Sm	co	0	16	-0.424278	-0.195168
e	w	Sm	co	16	0	-0.215971	-0.0993468
e	w	Sm	co	16	16	-0.332543	-0.15297
b	x	Gm	ss	0	0	0.404639	0.186134
b	x	Gm	ss	0	16	0.589433	0.271139
b	x	Gm	ss	16	0	0.396171	0.182239
b	x	Gm	ss	16	16	0.4847	0.222962
e	x	Sm	ss	0	0	0.190354	0.0875627
e	x	Sm	ss	0	16	-0.0171636	-0.00789526
e	x	Sm	ss	16	0	-0.323663	-0.148885
e	x	Sm	ss	16	16	-0.455385	-0.209477
b	x	Gm	co	0	0	0.292531	0.134564
b	x	Gm	co	0	16	0.399855	0.183933
b	x	Gm	co	16	0	0.418494	0.192507
b	x	Gm	co	16	16	0.398483	0.183302
e	x	Sm	co	0	0	-0.144498	-0.0664689
e	x	Sm	co	0	16	-0.288866	-0.132878
e	x	Sm	co	16	0	-0.29882	-0.137457
e	x	Sm	co	16	16	-0.418713	-0.192608
b	y	Gm	ss	0	0	-0.178168	-0.0819575
b	y	Gm	ss	0	16	-0.137184	-0.0631045
b	y	Gm	ss	16	0	0.318372	0.146451
b	y	Gm	ss	16	16	0.459417	0.211332
e	y	Sm	ss	0	0	-0.176112	-0.0810114
e	y	Sm	ss	0	16	-0.261728	-0.120395
e	y	Sm	ss	16	0	-0.403582	-0.185648
e	y	Sm	ss	16	16	-0.484672	-0.222949
b	y	Gm	co	0	0	0.290171	0.133479
b	y	Gm	co	0	16	0.355049	0.163323
b	y	Gm	co	16	0	0.138935	0.0639101
b	y	Gm	co	16	16	0.312373	0.143691
e	y	Sm	co	0	0	-0.203571	-0.0936428
e	y	Sm	co	0	16	-0.365173	-0.16798
e	y	Sm	co	16	0	-0.190389	-0.0875791
e	y	Sm	co	16	16	-0.440397	-0.202583
b	z	Gm	ss	0	0	0.460087	0.21164
b	z	Gm	ss	0	16	0.547936	0.252051
b	z	Gm	ss	16	0	0.41184	0.189446
b	z	Gm	ss	16	16	0.522451	0.240327
e	z	Sm	ss	0	0	-0.310552	-0.142854
e	z	Sm	ss	0	16	-0.286027	-0.131572
e	z	Sm	ss	16	0	-0.542584	-0.249589
e	z	Sm	ss	16	16	-0.475186	-0.218586
b	z	Gm	co	0	0	0.332212	0.152817
b	z	Gm	co	0	16	0.565715	0.260229
b	z	Gm	co	16	0	0.300415	0.138191
b	z	Gm	co	16	16	0.404528	0.186083
e	z	Sm	co	0	0	-0.275043	-0.12652
e	z	Sm	co	0	16	-0.335568	-0.154361
e	z	Sm	co	16	0	-0.368082	-0.169318
e	z	Sm	co	16	16	-0.411201	-0.189153
c	w	Gm	ss	0	0	0.405487	0.186524
c	w	Gm	ss	0	16	0.485494	0.223327
c	w	Gm	ss	16	0	0.355713	0.163628
c	w	Gm	ss	16	16	0.558446	0.256885
f	w	Sm	ss	0	0	-0.255413	-0.11749
f	w	Sm	ss	0	16	-0.518312	-0.238424
f	w	Sm	ss	16	0	-0.425413	-0.19569
f	w	Sm	ss	16	16	-0.562933	-0.258949
c	w	Gm	co	0	0	0.358947	0.165116
c	w	Gm	co	0	16	0.378407	0.174067
c	w	Gm	co	16	0	0.24846	0.114292
c	w	Gm	co	16	16	0.401721	0.184792
f	w	Sm	co	0	0	0.444343	0.204398
f	w	Sm	co	0	16	0.401178	0.184542
f	w	Sm	co	16	0	-0.250977	-0.115449
f	w	Sm	co	16	16	-0.347017	-0.159628
c	x	Gm	ss	0	0	0.353492	0.162606
c	x	Gm	ss	0	16	0.292865	0.134718
c	x	Gm	ss	16	0	0.494393	0.227421
c	x	Gm	ss	16	16	0.592348	0.27248
f	x	Sm	ss	0	0	-0.462737	-0.212859
f	x	Sm	ss	0	16	-0.614068	-0.282471
f	x	Sm	ss	16	0	-0.349029	-0.160553
f	x	Sm	ss	16	16	-0.373078	-0.171616
c	x	Gm	co	0	0	0.0711436	0.0327261
c	x	Gm	co	0	16	0.203716	0.0937092
c	x	Gm	co	16	0	0.304806	0.140211
c	x	Gm	co	16	16	0.373045	0.171601
f	x	Sm	co	0	0	-0.103631	-0.0476703
f	x	Sm	co	0	16	-0.210711	-0.096927
f	x	Sm	co	16	0	-0.222024	-0.102131
f	x	Sm	co	16	16	-0.352309	-0.162062
c	y	Gm	ss	0	0	0.2829	0.130134
c	y	Gm	ss	0	16	0.29972	0.137871
c	y	Gm	ss	16	0	0.410557	0.188856
c	y	Gm	ss	16	16	0.556684	0.256075
f	y	Sm	ss	0	0	-0.140782	-0.0647598
f	y	Sm	ss	0	16	-0.244911	-0.112659
f	y	Sm	ss	16	0	-0.295925	-0.136126
f	y	Sm	ss	16	16	-0.43848	-0.201701
c	y	Gm	co	0	0	0.318408	0.146468
c	y	Gm	co	0	16	0.222767	0.102473
c	y	Gm	co	16	0	0.133261	0.0613
c	y	Gm	co	16	16	0.310964	0.143043
f	y	Sm	co	16	0	-0.128445	-0.0590845
f	y	Sm	co	16	16	-0.181314	-0.0834045
c	z	Gm	ss	0	0	0.388241	0.178591
c	z	Gm	ss	0	16	0.721968	0.332105
c	z	Gm	ss	16	0	0.478061	0.219908
c	z	Gm	ss	16	16	0.570899	0.262614
f	z	Sm	ss	0	0	-0.286283	-0.13169
f	z	Sm	ss	0	16	-0.393858	-0.181175
f	z	Sm	ss	16	0	-0.420886	-0.193608
f	z	Sm	ss	16	16	-0.524595	-0.241314
c	z	Gm	co	0	0	0.309049	0.142163
c	z	Gm	co	0	16	0.357877	0.164623
c	z	Gm	co	16	0	0.193624	0.0890669
c	z	Gm	co	16	16	0.278889	0.128289
f	z	Sm	co	0	0	-0.467908	-0.215238
f	z	Sm	co	0	16	-0.410541	-0.188849
f	z	Sm	co	16	0	-0.286536	-0.131807
f	z	Sm	co	16	16	-0.438376	-0.201653
a	t	Gm	ss	0	0	0.386777	0.177918
a	t	Gm	ss	0	16	0.583672	0.268489
a	t	Gm	ss	16	0	0.550273	0.253126
a	t	Gm	ss	16	16	0.577316	0.265566
d	t	Sm	ss	0	0	-0.375363	-0.172667
d	t	Sm	ss	0	16	-0.512941	-0.235953
d	t	Sm	ss	16	0	-0.481409	-0.221448
d	t	Sm	ss	16	16	-0.48857	-0.224742
a	t	Gm	co	16	0	0.433986	0.199634
a	t	Gm	co	16	16	0.687794	0.316385
d	t	Sm	co	0	0	-0.18484	-0.0850264
d	t	Sm	co	0	16	-0.44109	-0.202901
d	t	Sm	co	16	0	-0.385649	-0.177398
d	t	Sm	co	16	16	-0.497288	-0.228752
a	u	Gm	ss	0	0	0.513221	0.236081
a	u	Gm	ss	0	16	0.494903	0.227655
a	u	Gm	ss	16	0	0.489296	0.225076
a	u	Gm	ss	16	16	0.730406	0.335987
d	u	Sm	ss	0	0	-0.402478	-0.18514
d	u	Sm	ss	0	16	-0.660672	-0.303909
d	u	Sm	ss	16	0	-0.496626	-0.228448
d	u	Sm	ss	16	16	-0.815357	-0.375064
a	u	Gm	co	16	0	0.314561	0.144698
a	u	Gm	co	16	16	0.579142	0.266405
d	u	Sm	co	0	0	-0.397824	-0.182999
d	u	Sm	co	0	16	-0.490349	-0.225561
d	u	Sm	co	16	0	-0.57863	-0.26617
d	u	Sm	co	16	16	-0.544908	-0.250658
a	v	Gm	ss	0	0	0.299589	0.137811
a	v	Gm	ss	0	16	0.394941	0.181673
a	v	Gm	ss	16	0	0.623385	0.286757
a	v	Gm	ss	16	16	0.801155	0.368531
d	v	Sm	ss	0	0	-0.48189	-0.22167
d	v	Sm	ss	0	16	-0.633888	-0.291588
d	v	Sm	ss	16	0	-0.465588	-0.214171
d	v	Sm	ss	16	16	-0.543237	-0.249889
a	v	Gm	co	16	0	0.432422	0.198914
a	v	Gm	co	16	16	0.539483	0.248162
d	v	Sm	co	0	0	-0.120041	-0.055219
d	v	Sm	co	0	16	-0.226605	-0.104238
d	v	Sm	co	16	0	-0.247499	-0.113849
d	v	Sm	co	16	16	-0.322762	-0.148471
b	t	Gm	ss	0	0	0.474531	0.218284
b	t	Gm	ss	0	16	0.533899	0.245593
b	t	Gm	ss	16	0	0.417441	0.192023
b	t	Gm	ss	16	16	0.498278	0.229208
e	t	Sm	ss	0	0	-0.229631	-0.10563
e	t	Sm	ss	0	16	-0.341882	-0.157266
e	t	Sm	ss	16	0	-0.339903	-0.156355
e	t	Sm	ss	16	16	-0.489388	-0.225118
b	t	Gm	co	0	0	0.2888	0.132848
b	t	Gm	co	0	16	0.319809	0.147112
b	t	Gm	co	16	0	0.291106	0.133909
b	t	Gm	co	16	16	0.568757	0.261628
e	t	Sm	co	0	0	-0.227065	-0.10445
e	t	Sm	co	0	16	-0.337256	-0.155138
e	t	Sm	co	16	0	-0.3902	-0.179492
e	t	Sm	co	16	16	-0.43578	-0.200459
b	u	Gm	ss	0	0	0.568108	0.26133
b	u	Gm	ss	0	16	0.627061	0.288448
b	u	Gm	ss	16	0	0.488021	0.22449
b	u	Gm	ss	16	16	0.712609	0.3278
e	u	Sm	ss	0	0	-0.289789	-0.133303
e	u	Sm	ss	0	16	-0.41552	-0.191139
e	u	Sm	ss	16	0	-0.504259	-0.231959
e	u	Sm	ss	16	16	-0.382436	-0.17592
b	u	Gm	co	0	0	0.258642	0.118976
b	u	Gm	co	0	16	0.443085	0.203819
b	u	Gm	co	16	0	0.241876	0.111263
b	u	Gm	co	16	16	0.607739	0.27956
e	u	Sm	co	0	0	-0.218575	-0.100544
e	u	Sm	co	0	16	-0.414377	-0.190613
e	u	Sm	co	16	0	-0.324258	-0.149159
e	u	Sm	co	16	16	-0.511401	-0.235245
b	v	Gm	ss	0	0	0.449036	0.206557
b	v	Gm	ss	0	16	0.524062	0.241069
b	v	Gm	ss	16	0	-0.124147	-0.0571074
b	v	Gm	ss	16	16	-0.00838839	-0.00385866
e	v	Sm	ss	0	0	-0.522773	-0.240476
e	v	Sm	ss	0	16	-0.603617	-0.277664
e	v	Sm	ss	16	0	-0.480003	-0.220802
e	v	Sm	ss	16	16	-0.665758	-0.306249
b	v	Gm	co	0	0	0.357266	0.164343
b	v	Gm	co	0	16	0.465226	0.214004
b	v	Gm	co	16	0	0.318638	0.146574
b	v	Gm	co	16	16	0.430012	0.197806
e	v	Sm	co	0	0	-0.445648	-0.204998
e	v	Sm	co	0	16	-0.288525	-0.132722
e	v	Sm	co	16	0	-0.240289	-0.110533
e	v	Sm	co	16	16	-0.30959	-0.142411
c	t	Gm	ss	0	0	0.598764	0.275431
c	t	Gm	ss	0	16	0.73238	0.336895
c	t	Gm	ss	16	0	0.597191	0.274708
c	t	Gm	ss	16	16	1.16349	0.535205
f	t	Sm	ss	0	0	-0.345732	-0.159037
f	t	Sm	ss	0	16	-0.517648	-0.238118
f	t	Sm	ss	16	0	-0.301812	-0.138833
f	t	Sm	ss	16	16	-0.417888	-0.192228
c	t	Gm	co	0	0	0.387928	0.178447
c	t	Gm	co	0	16	0.310634	0.142892
c	t	Gm	co	16	0	0.443838	0.204165
c	t	Gm	co	16	16	0.946502	0.435391
f	t	Sm	co	0	0	-0.164367	-0.0756089
f	t	Sm	co	0	16	-0.285288	-0.131233
f	t	Sm	co	16	0	0.524238	0.241149
f	t	Sm	co	16	16	0.424174	0.19512
c	u	Gm	ss	0	0	0.439151	0.20201
c	u	Gm	ss	0	16	0.640448	0.294606
c	u	Gm	ss	16	0	0.276584	0.127228
c	u	Gm	ss	16	16	0.489368	0.225109
f	u	Sm	ss	0	0	-0.388783	-0.17884
f	u	Sm	ss	0	16	-0.573134	-0.263641
c	u	Gm	co	0	0	0.357998	0.164679
c	u	Gm	co	0	16	0.526267	0.242083
c	u	Gm	co	16	0	0.517582	0.238088
c	u	Gm	co	16	16	0.594792	0.273604
f	u	Sm	co	0	0	-0.363641	-0.167275
f	u	Sm	co	0	16	-0.358844	-0.165068
f	u	Sm	co	16	0	-0.18497	-0.085086
f	u	Sm	co	16	16	-0.307382	-0.141396
c	v	Gm	ss	0	0	0.389906	0.179357
c	v	Gm	ss	0	16	0.593425	0.272975
c	v	Gm	ss	16	0	0.473005	0.217583
c	v	Gm	ss	16	16	0.670968	0.308645
f	v	Sm	ss	0	0	-0.145333	-0.066853
f	v	Sm	ss	0	16	-0.244775	-0.112596
f	v	Sm	ss	16	0	-0.44802	-0.206089
f	v	Sm	ss	16	16	-0.56377	-0.259334
c	v	Gm	co	0	0	0.241175	0.11094
c	v	Gm	co	0	16	0.309255	0.142257
c	v	Gm	co	16	0	-0.457567	-0.210481
c	v	Gm	co	16	16	-0.468702	-0.215603
f	v	Sm	co	0	0	-0.189805	-0.0873105
f	v	Sm	co	0	16	-0.227073	-0.104454
f	v	Sm	co	16	0	-0.157152	-0.07229
f	v	Sm	co	16	16	-0.264013	-0.121446
b	w	Gm	ss	0	0	0.216462	0.0995725
b	w	Gm	ss	0	16	0.304617	0.140124
f	y	Sm	co	0	0	-0.225616	-0.103783
f	y	Sm	co	0	16	-0.410517	-0.188838
a	w	Gm	anc	0	0	0.0170076	0.00782349
a	w	Gm	anc	0	16	0.0549918	0.0252962
a	x	Gm	anc	0	0	0.0819166	0.0376816
a	x	Gm	anc	0	16	0.141596	0.0651343
a	y	Gm	anc	0	0	-0.0127202	-0.00585129
a	y	Gm	anc	0	16	0.074548	0.0342921
a	z	Gm	anc	0	0	0.0926697	0.0426281
a	z	Gm	anc	0	16	0.214363	0.0986068
a	w1	Gm	anc	0	0	0.145085	0.066739
a	w1	Gm	anc	0	16	0.207349	0.0953807
a	x1	Gm	anc	0	0	0.154977	0.0712894
a	x1	Gm	anc	0	16	0.213849	0.0983704
a	y1	Gm	anc	0	0	0.0820734	0.0377538
a	y1	Gm	anc	0	16	0.120901	0.0556147
a	z1	Gm	anc	0	0	0.205897	0.0947125
a	z1	Gm	anc	0	16	0.245653	0.113001
a	w2	Gm	anc	0	0	0.240877	0.110804
a	w2	Gm	anc	0	16	0.256865	0.118158
a	x2	Gm	anc	0	0	0.128921	0.0593038
a	x2	Gm	anc	0	16	0.115067	0.0529307
a	y2	Gm	anc	0	0	0.128941	0.0593128
a	y2	Gm	anc	0	16	0.0646364	0.0297327
a	z2	Gm	anc	0	0	0.060515	0.0278369
a	z2	Gm	anc	0	16	0.0678684	0.0312195
a	t	Gm	anc	0	0	0.154397	0.0710228
a	t	Gm	anc	0	16	0.0745258	0.0342818
a	u	Gm	anc	0	0	0.195231	0.0898064
a	u	Gm	anc	0	16	0.25773	0.118556
a	v	Gm	anc	0	0	0.0880847	0.0405189
a	v	Gm	anc	0	16	0.128308	0.0590218

## Sheet: Supplementary Table 4
sample_number = sample number in sequencing run; cln_name = code referring to that clone; evo_rep = evolutionary replicate; cln_rep = clone reference; pla = P if clone has pQBR57; evo_mer = mercury treatment in evolution experiment; pla_trt = plasmid treatment; mrk = marker; cul = cul = single-species (ss) or co-culture (co); mutation = actP mutation; effect = effect of mutation; impact = impact …
sample_number	cln_name	evo_rep	cln_rep	pla	evo_mer	pla_trt	mrk	cul	mutation	effect	impact	mutation_position	effect_position
1	A.01.65.G.002	a	w	P	0	pQBR57	Gm	ss	c.479_481dupTGG	p.Val160dup	disruptive_inframe_insertion	482	161
2	A.02.65.G.011	a	w	P	16	pQBR57	Gm	ss	c.350C>T	p.Pro117Leu	missense_variant	350	117
3	A.03.65.S.004	d	w	P	0	pQBR57	Sm	ss	c.479_481delTGG	p.Val160del	disruptive_inframe_deletion	479	160
4	A.03.65.S.022	d	w	0	0	pQBR57	Sm	ss	c.479_481delTGG	p.Val160del	disruptive_inframe_deletion	479	160
5	A.04.65.S.011	d	w	P	16	pQBR57	Sm	ss	c.479_481dupTGG	p.Val160dup	disruptive_inframe_insertion	482	161
11	A.09.65.G.024	a	w	0	0	pQBR57	Gm	co	NA	NA	NA	NA	NA
13	A.10.65.G.006	a	w	P	16	pQBR57	Gm	co	NA	NA	NA	NA	NA
17	A.11.65.S.044	d	w	0	0	pQBR57	Sm	co	NA	NA	NA	NA	NA
16	A.11.65.S.051	d	w	P	0	pQBR57	Sm	co	NA	NA	NA	NA	NA
20	A.12.65.S.037	d	w	P	16	pQBR57	Sm	co	NA	NA	NA	NA	NA
23	A.13.65.G.005	a	w	0	0	plasmid-	Gm	ss	c.923delG	p.Gly308fs	frameshift_variant	923	308
24	A.14.65.G.010	a	w	0	16	plasmid-	Gm	ss	c.479_481delTGG	p.Val160del	disruptive_inframe_deletion	479	160
25	A.15.65.S.011	d	w	0	0	plasmid-	Sm	ss	c.1091C>T	p.Ala364Val	missense_variant	1091	364
26	A.16.65.S.012	d	w	0	16	plasmid-	Sm	ss	c.1381A>C	p.Thr461Pro	missense_variant	1381	461
31	A.21.65.G.003	a	w	0	0	plasmid-	Gm	co	NA	NA	NA	NA	NA
33	A.22.65.G.015	a	w	0	16	plasmid-	Gm	co	NA	NA	NA	NA	NA
35	A.23.65.S.023	d	w	0	0	plasmid-	Sm	co	NA	NA	NA	NA	NA
37	A.24.65.S.032	d	w	0	16	plasmid-	Sm	co	NA	NA	NA	NA	NA
39	B.01.65.G.012	b	w	P	0	pQBR57	Gm	ss	c.255dupC	p.Met86fs	frameshift_variant	256	86
40	B.01.65.G.020	b	w	0	0	pQBR57	Gm	ss	NA	NA	NA	NA	NA
41	B.02.65.G.021	b	w	P	16	pQBR57	Gm	ss	c.1378A>G	p.Thr460Ala	missense_variant	1378	460
42	B.03.65.S.005	e	w	P	0	pQBR57	Sm	ss	NA	NA	NA	NA	NA
43	B.03.65.S.028	e	w	0	0	pQBR57	Sm	ss	NA	NA	NA	NA	NA
44	B.04.65.S.016	e	w	P	16	pQBR57	Sm	ss	c.1113_1120delGGCAGTGG	p.Leu371fs	frameshift_variant	1113	371
50	B.09.65.G.017	b	w	0	0	pQBR57	Gm	co	NA	NA	NA	NA	NA
49	B.09.65.G.029	b	w	P	0	pQBR57	Gm	co	NA	NA	NA	NA	NA
53	B.10.65.G.004	b	w	P	16	pQBR57	Gm	co	NA	NA	NA	NA	NA
56	B.11.65.S.044	e	w	P	0	pQBR57	Sm	co	NA	NA	NA	NA	NA
59	B.12.65.S.042	e	w	P	16	pQBR57	Sm	co	NA	NA	NA	NA	NA
NA	B.13.65.G.002	b	w	0	0	plasmid-	Gm	ss	c.479_481delTGG	p.Val160del	disruptive_inframe_deletion	479	160
NA	B.15.65.S.016	e	w	0	0	plasmid-	Sm	ss	c.479_481dupTGG	p.Val160dup	disruptive_inframe_insertion	479	160
NA	B.16.65.S.012	e	w	0	16	plasmid-	Sm	ss	c.844C>T	p.His283Tyr	missense_variant	844	283
NA	B.21.65.G.013	b	w	0	0	plasmid-	Gm	co	NA	NA	NA	NA	NA
NA	B.22.65.G.014	b	w	0	16	plasmid-	Gm	co	NA	NA	NA	NA	NA
NA	B.23.65.S.031	e	w	0	0	plasmid-	Sm	co	NA	NA	NA	NA	NA
NA	B.24.65.S.022	e	w	0	16	plasmid-	Sm	co	NA	NA	NA	NA	NA
63	C.01.65.G.020	c	w	0	0	pQBR57	Gm	ss	c.479_481dupTGG	p.Val160dup	disruptive_inframe_insertion	482	161
62	C.01.65.G.021	c	w	P	0	pQBR57	Gm	ss	c.479_481dupTGG	p.Val160dup	disruptive_inframe_insertion	482	161
64	C.02.65.G.016	c	w	P	16	pQBR57	Gm	ss	c.479_481delTGG	p.Val160del	disruptive_inframe_deletion	479	160
66	C.03.65.S.013	f	w	0	0	pQBR57	Sm	ss	c.266C>T	p.Ala89Val	missense_variant	266	89
65	C.03.65.S.022	f	w	P	0	pQBR57	Sm	ss	c.266C>T	p.Ala89Val	missense_variant	266	89
67	C.04.65.S.004	f	w	P	16	pQBR57	Sm	ss	c.479_481delTGG	p.Val160del	disruptive_inframe_deletion	479	160
74	C.09.65.G.030	c	w	0	0	pQBR57	Gm	co	NA	NA	NA	NA	NA
73	C.09.65.G.032	c	w	P	0	pQBR57	Gm	co	NA	NA	NA	NA	NA
77	C.10.65.G.027	c	w	P	16	pQBR57	Gm	co	NA	NA	NA	NA	NA
81	C.11.65.S.057	f	w	0	0	pQBR57	Sm	co	NA	NA	NA	NA	NA
80	C.11.65.S.060	f	w	P	0	pQBR57	Sm	co	NA	NA	NA	NA	NA
84	C.12.65.S.059	f	w	P	16	pQBR57	Sm	co	NA	NA	NA	NA	NA
87	C.13.65.G.002	c	w	0	0	plasmid-	Gm	ss	c.866C>T	p.Thr289Ile	missense_variant	866	289
88	C.14.65.G.006	c	w	0	16	plasmid-	Gm	ss	c.499C>T	p.Gln167*	stop_gained	499	167
NA	C.15.65.S.006	f	w	0	0	plasmid-	Sm	ss	c.479_481delTGG	p.Val160del	disruptive_inframe_deletion	479	160
NA	C.16.65.S.012	f	w	0	16	plasmid-	Sm	ss	c.968_969insA	p.Leu446fs	frameshift_variant	968	446
NA	C.21.65.G.006	c	w	0	0	plasmid-	Gm	co	NA	NA	NA	NA	NA
NA	C.22.65.G.008	c	w	0	16	plasmid-	Gm	co	NA	NA	NA	NA	NA
NA	C.23.65.S.027	f	w	0	0	plasmid-	Sm	co	NA	NA	NA	NA	NA
NA	C.24.65.S.017	f	w	0	16	plasmid-	Sm	co	NA	NA	NA	NA	NA

## Sheet: Supplementary Table 5
sample_number = sample number in sequencing run; cln_name = code referring to that clone; evo_rep = evolutionary replicate; cln_rep = clone reference; evo_mer = mercury treatment in evolution experiment; pla_trt = plasmid treatment; mrk = marker; cul = cul = single-species (ss) or co-culture (co); mutation = actP mutation; effect = effect of mutation; impact = impact of mutation (defined by SNPef…
sample_number	cln_name	evo_rep	clone_rep	evo_mer	pla_trt	mrk	cul	actp_status	mutation	effect	impact	mutation_position	effect_position	tech_rep	m.with_putida	m.alone	w
1	A.01.65.G.002	a	w	0	pQBR57	Gm	ss	mutated	c.479_481dupTGG	p.Val160dup	disruptive_inframe_insertion	482	161	a	4.80953	5.65208	0.850931
1	A.01.65.G.002	a	w	0	pQBR57	Gm	ss	mutated	c.479_481dupTGG	p.Val160dup	disruptive_inframe_insertion	482	161	b	5.41747	5.49138	0.98654
1	A.01.65.G.002	a	w	0	pQBR57	Gm	ss	mutated	c.479_481dupTGG	p.Val160dup	disruptive_inframe_insertion	482	161	c	4.87995	5.41895	0.900535
1	A.01.65.G.002	a	w	0	pQBR57	Gm	ss	mutated	c.479_481dupTGG	p.Val160dup	disruptive_inframe_insertion	482	161	d	5.3505	6.13858	0.87162
2	A.02.65.G.011	a	w	16	pQBR57	Gm	ss	mutated	c.350C>T	p.Pro117Leu	missense_variant	350	117	a	4.52154	5.48943	0.82368
2	A.02.65.G.011	a	w	16	pQBR57	Gm	ss	mutated	c.350C>T	p.Pro117Leu	missense_variant	350	117	b	4.97243	4.38506	1.13395
2	A.02.65.G.011	a	w	16	pQBR57	Gm	ss	mutated	c.350C>T	p.Pro117Leu	missense_variant	350	117	c	4.78794	5.28078	0.906672
2	A.02.65.G.011	a	w	16	pQBR57	Gm	ss	mutated	c.350C>T	p.Pro117Leu	missense_variant	350	117	d	5.07061	5.28162	0.960048
3	A.03.65.S.004	d	w	0	pQBR57	Sm	ss	mutated	c.479_481delTGG	p.Val160del	disruptive_inframe_deletion	479	160	a	4.63049	5.81298	0.796577
3	A.03.65.S.004	d	w	0	pQBR57	Sm	ss	mutated	c.479_481delTGG	p.Val160del	disruptive_inframe_deletion	479	160	b	5.31998	5.68164	0.936345
3	A.03.65.S.004	d	w	0	pQBR57	Sm	ss	mutated	c.479_481delTGG	p.Val160del	disruptive_inframe_deletion	479	160	c	5.13126	5.60091	0.916148
3	A.03.65.S.004	d	w	0	pQBR57	Sm	ss	mutated	c.479_481delTGG	p.Val160del	disruptive_inframe_deletion	479	160	d	5.2623	5.58186	0.94275
5	A.04.65.S.011	d	w	16	pQBR57	Sm	ss	mutated	c.479_481dupTGG	p.Val160dup	disruptive_inframe_insertion	482	161	a	3.46816	4.48389	0.773472
5	A.04.65.S.011	d	w	16	pQBR57	Sm	ss	mutated	c.479_481dupTGG	p.Val160dup	disruptive_inframe_insertion	482	161	b	4.5732	4.78691	0.955355
5	A.04.65.S.011	d	w	16	pQBR57	Sm	ss	mutated	c.479_481dupTGG	p.Val160dup	disruptive_inframe_insertion	482	161	c	3.9908	4.72113	0.845307
5	A.04.65.S.011	d	w	16	pQBR57	Sm	ss	mutated	c.479_481dupTGG	p.Val160dup	disruptive_inframe_insertion	482	161	d	4.48488	4.89784	0.915686
13	A.10.65.G.006	a	w	16	pQBR57	Gm	co	wild-type	NA	NA	NA	NA	NA	a	4.22836	4.59053	0.921105
13	A.10.65.G.006	a	w	16	pQBR57	Gm	co	wild-type	NA	NA	NA	NA	NA	b	4.40696	4.85072	0.908516
13	A.10.65.G.006	a	w	16	pQBR57	Gm	co	wild-type	NA	NA	NA	NA	NA	c	5.00309	5.15724	0.97011
13	A.10.65.G.006	a	w	16	pQBR57	Gm	co	wild-type	NA	NA	NA	NA	NA	d	4.95152	5.29074	0.935885
16	A.11.65.S.051	d	w	0	pQBR57	Sm	co	wild-type	NA	NA	NA	NA	NA	a	3.45864	4.00842	0.862843
16	A.11.65.S.051	d	w	0	pQBR57	Sm	co	wild-type	NA	NA	NA	NA	NA	b	4.66447	5.04124	0.925262
16	A.11.65.S.051	d	w	0	pQBR57	Sm	co	wild-type	NA	NA	NA	NA	NA	c	4.64349	4.7413	0.97937
20	A.12.65.S.037	d	w	16	pQBR57	Sm	co	wild-type	NA	NA	NA	NA	NA	a	4.14906	4.54145	0.913597
20	A.12.65.S.037	d	w	16	pQBR57	Sm	co	wild-type	NA	NA	NA	NA	NA	b	4.6997	5.03055	0.934231
20	A.12.65.S.037	d	w	16	pQBR57	Sm	co	wild-type	NA	NA	NA	NA	NA	c	4.97785	5.14983	0.966605
39	B.01.65.G.012	b	w	0	pQBR57	Gm	ss	mutated	c.255dupC	p.Met86fs	frameshift_variant	256	86	a	4.12342	4.87769	0.845362
39	B.01.65.G.012	b	w	0	pQBR57	Gm	ss	mutated	c.255dupC	p.Met86fs	frameshift_variant	256	86	b	4.62203	5.30847	0.87069
39	B.01.65.G.012	b	w	0	pQBR57	Gm	ss	mutated	c.255dupC	p.Met86fs	frameshift_variant	256	86	c	4.12617	4.28616	0.962674
39	B.01.65.G.012	b	w	0	pQBR57	Gm	ss	mutated	c.255dupC	p.Met86fs	frameshift_variant	256	86	d	4.57308	5.27838	0.866379
41	B.02.65.G.021	b	w	16	pQBR57	Gm	ss	mutated	c.1378A>G	p.Thr460Ala	missense_variant	1378	460	a	4.72176	5.01243	0.942011
41	B.02.65.G.021	b	w	16	pQBR57	Gm	ss	mutated	c.1378A>G	p.Thr460Ala	missense_variant	1378	460	b	4.8381	5.25004	0.921536
41	B.02.65.G.021	b	w	16	pQBR57	Gm	ss	mutated	c.1378A>G	p.Thr460Ala	missense_variant	1378	460	c	5.10445	5.41245	0.943095
41	B.02.65.G.021	b	w	16	pQBR57	Gm	ss	mutated	c.1378A>G	p.Thr460Ala	missense_variant	1378	460	d	4.85449	5.35577	0.906403
42	B.03.65.S.005	e	w	0	pQBR57	Sm	ss	wild-type	NA	NA	NA	NA	NA	a	4.47797	5.13253	0.872469
42	B.03.65.S.005	e	w	0	pQBR57	Sm	ss	wild-type	NA	NA	NA	NA	NA	b	4.44455	5.03191	0.883272
42	B.03.65.S.005	e	w	0	pQBR57	Sm	ss	wild-type	NA	NA	NA	NA	NA	c	4.62785	4.97166	0.930846
44	B.04.65.S.016	e	w	16	pQBR57	Sm	ss	mutated	c.1113_1120delGGCAGTGG	p.Leu371fs	frameshift_variant	1113	371	a	3.75393	4.46931	0.839933
44	B.04.65.S.016	e	w	16	pQBR57	Sm	ss	mutated	c.1113_1120delGGCAGTGG	p.Leu371fs	frameshift_variant	1113	371	b	4.87099	5.29832	0.919346
44	B.04.65.S.016	e	w	16	pQBR57	Sm	ss	mutated	c.1113_1120delGGCAGTGG	p.Leu371fs	frameshift_variant	1113	371	c	5.08909	5.31296	0.957863
49	B.09.65.G.029	b	w	0	pQBR57	Gm	co	wild-type	NA	NA	NA	NA	NA	a	5.09454	5.0418	1.01046
49	B.09.65.G.029	b	w	0	pQBR57	Gm	co	wild-type	NA	NA	NA	NA	NA	b	5.28112	4.97595	1.06133
49	B.09.65.G.029	b	w	0	pQBR57	Gm	co	wild-type	NA	NA	NA	NA	NA	c	5.02666	5.27379	0.95314
49	B.09.65.G.029	b	w	0	pQBR57	Gm	co	wild-type	NA	NA	NA	NA	NA	d	5.22388	4.99218	1.04641
53	B.10.65.G.004	b	w	16	pQBR57	Gm	co	wild-type	NA	NA	NA	NA	NA	a	5.00602	5.37374	0.93157
53	B.10.65.G.004	b	w	16	pQBR57	Gm	co	wild-type	NA	NA	NA	NA	NA	b	4.86545	5.09808	0.954371
53	B.10.65.G.004	b	w	16	pQBR57	Gm	co	wild-type	NA	NA	NA	NA	NA	c	4.82702	4.64331	1.03956
53	B.10.65.G.004	b	w	16	pQBR57	Gm	co	wild-type	NA	NA	NA	NA	NA	d	4.86409	5.19525	0.936258
56	B.11.65.S.044	e	w	0	pQBR57	Sm	co	wild-type	NA	NA	NA	NA	NA	a	5.15415	5.05589	1.01943
56	B.11.65.S.044	e	w	0	pQBR57	Sm	co	wild-type	NA	NA	NA	NA	NA	b	4.55586	5.14044	0.88628
56	B.11.65.S.044	e	w	0	pQBR57	Sm	co	wild-type	NA	NA	NA	NA	NA	c	4.59263	5.06027	0.907587
56	B.11.65.S.044	e	w	0	pQBR57	Sm	co	wild-type	NA	NA	NA	NA	NA	d	5.21441	4.90223	1.06368
59	B.12.65.S.042	e	w	16	pQBR57	Sm	co	wild-type	NA	NA	NA	NA	NA	a	4.97532	4.93984	1.00718
59	B.12.65.S.042	e	w	16	pQBR57	Sm	co	wild-type	NA	NA	NA	NA	NA	b	4.58226	4.83025	0.948657
59	B.12.65.S.042	e	w	16	pQBR57	Sm	co	wild-type	NA	NA	NA	NA	NA	c	4.81449	5.01227	0.960542
59	B.12.65.S.042	e	w	16	pQBR57	Sm	co	wild-type	NA	NA	NA	NA	NA	d	4.90885	4.88031	1.00585
62	C.01.65.G.021	c	w	0	pQBR57	Gm	ss	mutated	c.479_481dupTGG	p.Val160dup	disruptive_inframe_insertion	482	161	a	4.62352	5.09352	0.907725
62	C.01.65.G.021	c	w	0	pQBR57	Gm	ss	mutated	c.479_481dupTGG	p.Val160dup	disruptive_inframe_insertion	482	161	b	5.23406	5.61247	0.932578
62	C.01.65.G.021	c	w	0	pQBR57	Gm	ss	mutated	c.479_481dupTGG	p.Val160dup	disruptive_inframe_insertion	482	161	c	4.97364	5.03061	0.988675
62	C.01.65.G.021	c	w	0	pQBR57	Gm	ss	mutated	c.479_481dupTGG	p.Val160dup	disruptive_inframe_insertion	482	161	d	4.93954	5.45771	0.905058
64	C.02.65.G.016	c	w	16	pQBR57	Gm	ss	mutated	c.479_481delTGG	p.Val160del	disruptive_inframe_deletion	479	160	a	4.62429	5.44026	0.850013
64	C.02.65.G.016	c	w	16	pQBR57	Gm	ss	mutated	c.479_481delTGG	p.Val160del	disruptive_inframe_deletion	479	160	b	5.03398	5.37775	0.936075
64	C.02.65.G.016	c	w	16	pQBR57	Gm	ss	mutated	c.479_481delTGG	p.Val160del	disruptive_inframe_deletion	479	160	c	4.81874	5.27557	0.913407
64	C.02.65.G.016	c	w	16	pQBR57	Gm	ss	mutated	c.479_481delTGG	p.Val160del	disruptive_inframe_deletion	479	160	d	4.47285	5.28983	0.845555
65	C.03.65.S.022	f	w	0	pQBR57	Sm	ss	mutated	c.266C>T	p.Ala89Val	missense_variant	266	89	a	4.69508	4.91183	0.955871
65	C.03.65.S.022	f	w	0	pQBR57	Sm	ss	mutated	c.266C>T	p.Ala89Val	missense_variant	266	89	b	4.56939	5.10313	0.895409
65	C.03.65.S.022	f	w	0	pQBR57	Sm	ss	mutated	c.266C>T	p.Ala89Val	missense_variant	266	89	c	4.25823	5.03855	0.84513
65	C.03.65.S.022	f	w	0	pQBR57	Sm	ss	mutated	c.266C>T	p.Ala89Val	missense_variant	266	89	d	4.81743	5.00205	0.963091
67	C.04.65.S.004	f	w	16	pQBR57	Sm	ss	mutated	c.479_481delTGG	p.Val160del	disruptive_inframe_deletion	479	160	a	4.69053	5.24581	0.894148
67	C.04.65.S.004	f	w	16	pQBR57	Sm	ss	mutated	c.479_481delTGG	p.Val160del	disruptive_inframe_deletion	479	160	b	4.62579	5.09798	0.907377
67	C.04.65.S.004	f	w	16	pQBR57	Sm	ss	mutated	c.479_481delTGG	p.Val160del	disruptive_inframe_deletion	479	160	c	4.92861	5.50119	0.895917
67	C.04.65.S.004	f	w	16	pQBR57	Sm	ss	mutated	c.479_481delTGG	p.Val160del	disruptive_inframe_deletion	479	160	d	4.54664	5.29314	0.85897
73	C.09.65.G.032	c	w	0	pQBR57	Gm	co	wild-type	NA	NA	NA	NA	NA	a	4.8449	4.69469	1.032
73	C.09.65.G.032	c	w	0	pQBR57	Gm	co	wild-type	NA	NA	NA	NA	NA	b	4.85841	4.96323	0.97888
73	C.09.65.G.032	c	w	0	pQBR57	Gm	co	wild-type	NA	NA	NA	NA	NA	c	4.28209	4.67445	0.916061
73	C.09.65.G.032	c	w	0	pQBR57	Gm	co	wild-type	NA	NA	NA	NA	NA	d	4.13	4.39433	0.939849
77	C.10.65.G.027	c	w	16	pQBR57	Gm	co	wild-type	NA	NA	NA	NA	NA	a	4.78835	5.36559	0.892418
77	C.10.65.G.027	c	w	16	pQBR57	Gm	co	wild-type	NA	NA	NA	NA	NA	b	4.85808	4.87745	0.99603
77	C.10.65.G.027	c	w	16	pQBR57	Gm	co	wild-type	NA	NA	NA	NA	NA	c	5.01267	5.38723	0.930471
77	C.10.65.G.027	c	w	16	pQBR57	Gm	co	wild-type	NA	NA	NA	NA	NA	d	5.26295	5.67771	0.92695
80	C.11.65.S.060	f	w	0	pQBR57	Sm	co	wild-type	NA	NA	NA	NA	NA	a	5.08366	5.60346	0.907236
80	C.11.65.S.060	f	w	0	pQBR57	Sm	co	wild-type	NA	NA	NA	NA	NA	b	4.65208	4.74959	0.979469
80	C.11.65.S.060	f	w	0	pQBR57	Sm	co	wild-type	NA	NA	NA	NA	NA	c	4.57545	4.81379	0.950488
80	C.11.65.S.060	f	w	0	pQBR57	Sm	co	wild-type	NA	NA	NA	NA	NA	d	4.01235	4.79459	0.836849
84	C.12.65.S.059	f	w	16	pQBR57	Sm	co	wild-type	NA	NA	NA	NA	NA	a	5.3346	5.46783	0.975633
84	C.12.65.S.059	f	w	16	pQBR57	Sm	co	wild-type	NA	NA	NA	NA	NA	b	4.4792	4.3287	1.03477
84	C.12.65.S.059	f	w	16	pQBR57	Sm	co	wild-type	NA	NA	NA	NA	NA	c	4.80198	5.25649	0.913533
84	C.12.65.S.059	f	w	16	pQBR57	Sm	co	wild-type	NA	NA	NA	NA	NA	d	5.40813	5.36731	1.00761

## Sheet: Supplementary Table 6
rep = evolutionary replicate; tra = transfer; spc = species; cul = single-species (ss) or co-culture (co); pla_trt = plasmid treatment; mer = mercury treatment; mrk = marker; tot = cfu/g at transfer
rep	tra	spc	cul	pla_trt	mer	mrk	tot
a	0	Pf	co	pQBR57	0	Gm	1300000
a	0	Pf	co	pQBR57	16	Gm	1300000
a	0	Pf	ss	pQBR57	0	Gm	2600000
a	0	Pf	ss	pQBR57	16	Gm	2600000
a	0	Pp	co	pQBR57	0	Sm	1881250
a	0	Pp	co	pQBR57	16	Sm	1881250
a	0	Pp	ss	pQBR57	0	Sm	3762500
a	0	Pp	ss	pQBR57	16	Sm	3762500
a	1	Pf	co	plasmid-	0	Gm	297500000
a	1	Pf	co	plasmid-	16	Gm	157500000
a	1	Pf	co	pQBR57	0	Gm	265000000
a	1	Pf	co	pQBR57	16	Gm	130000000
a	1	Pf	ss	plasmid-	0	Gm	345000000
a	1	Pf	ss	plasmid-	16	Gm	177500000
a	1	Pf	ss	pQBR57	0	Gm	295000000
a	1	Pf	ss	pQBR57	16	Gm	275000000
a	1	Pp	co	plasmid-	0	Sm	40000000
a	1	Pp	co	plasmid-	16	Sm	25000000
a	1	Pp	co	pQBR57	0	Sm	23750000
a	1	Pp	co	pQBR57	16	Sm	21500000
a	1	Pp	ss	plasmid-	0	Sm	45000000
a	1	Pp	ss	plasmid-	16	Sm	28500000
a	1	Pp	ss	pQBR57	0	Sm	59500000
a	1	Pp	ss	pQBR57	16	Sm	53500000
a	3	Pf	co	plasmid-	0	Gm	387500000
a	3	Pf	co	plasmid-	16	Gm	65000000
a	3	Pf	co	pQBR57	0	Gm	195000000
a	3	Pf	co	pQBR57	16	Gm	145750000
a	3	Pf	ss	plasmid-	0	Gm	217500000
a	3	Pf	ss	plasmid-	16	Gm	92500000
a	3	Pf	ss	pQBR57	0	Gm	215000000
a	3	Pf	ss	pQBR57	16	Gm	127500000
a	3	Pp	co	plasmid-	0	Sm	62500000
a	3	Pp	co	plasmid-	16	Sm	17500000
a	3	Pp	co	pQBR57	0	Sm	21500000
a	3	Pp	co	pQBR57	16	Sm	14500000
a	3	Pp	ss	plasmid-	0	Sm	52250000
a	3	Pp	ss	plasmid-	16	Sm	28500000
a	3	Pp	ss	pQBR57	0	Sm	59000000
a	3	Pp	ss	pQBR57	16	Sm	29500000
a	5	Pf	co	plasmid-	0	Gm	390000000
a	5	Pf	co	plasmid-	16	Gm	77500000
a	5	Pf	co	pQBR57	0	Gm	235000000
a	5	Pf	co	pQBR57	16	Gm	202500000
a	5	Pf	ss	plasmid-	0	Gm	137500000
a	5	Pf	ss	plasmid-	16	Gm	120000000
a	5	Pf	ss	pQBR57	0	Gm	282500000
a	5	Pf	ss	pQBR57	16	Gm	170000000
a	5	Pp	co	plasmid-	0	Sm	55000000
a	5	Pp	co	plasmid-	16	Sm	22500000
a	5	Pp	co	pQBR57	0	Sm	37500000
a	5	Pp	co	pQBR57	16	Sm	12500000
a	5	Pp	ss	plasmid-	0	Sm	43250000
a	5	Pp	ss	plasmid-	16	Sm	18250000
a	5	Pp	ss	pQBR57	0	Sm	52250000
a	5	Pp	ss	pQBR57	16	Sm	37750000
a	7	Pf	co	plasmid-	0	Gm	255000000
a	7	Pf	co	plasmid-	16	Gm	100000000
a	7	Pf	co	pQBR57	0	Gm	355000000
a	7	Pf	co	pQBR57	16	Gm	310000000
a	7	Pf	ss	plasmid-	0	Gm	187500000
a	7	Pf	ss	plasmid-	16	Gm	62500000
a	7	Pf	ss	pQBR57	0	Gm	200000000
a	7	Pf	ss	pQBR57	16	Gm	175000000
a	7	Pp	co	plasmid-	0	Sm	40000000
a	7	Pp	co	plasmid-	16	Sm	15000000
a	7	Pp	co	pQBR57	0	Sm	30000000
a	7	Pp	co	pQBR57	16	Sm	5000000
a	7	Pp	ss	plasmid-	0	Sm	48000000
a	7	Pp	ss	plasmid-	16	Sm	9750000
a	7	Pp	ss	pQBR57	0	Sm	62250000
a	7	Pp	ss	pQBR57	16	Sm	22500000
a	9	Pf	co	plasmid-	0	Gm	260000000
a	9	Pf	co	plasmid-	16	Gm	57500000
a	9	Pf	co	pQBR57	0	Gm	172500000
a	9	Pf	co	pQBR57	16	Gm	105000000
a	9	Pf	ss	plasmid-	0	Gm	270000000
a	9	Pf	ss	plasmid-	16	Gm	227500000
a	9	Pf	ss	pQBR57	0	Gm	225000000
a	9	Pf	ss	pQBR57	16	Gm	190000000
a	9	Pp	co	plasmid-	0	Sm	30000000
a	9	Pp	co	plasmid-	16	Sm	12500000
a	9	Pp	co	pQBR57	0	Sm	47500000
a	9	Pp	co	pQBR57	16	Sm	50000000
a	9	Pp	ss	plasmid-	0	Sm	48000000
a	9	Pp	ss	plasmid-	16	Sm	25000000
a	9	Pp	ss	pQBR57	0	Sm	88500000
a	9	Pp	ss	pQBR57	16	Sm	63000000
a	11	Pf	co	plasmid-	0	Gm	267500000
a	11	Pf	co	plasmid-	16	Gm	162500000
a	11	Pf	co	pQBR57	0	Gm	275000000
a	11	Pf	co	pQBR57	16	Gm	270000000
a	11	Pf	ss	plasmid-	0	Gm	242500000
a	11	Pf	ss	plasmid-	16	Gm	132500000
a	11	Pf	ss	pQBR57	0	Gm	322500000
a	11	Pf	ss	pQBR57	16	Gm	270000000
a	11	Pp	co	plasmid-	0	Sm	52500000
a	11	Pp	co	plasmid-	16	Sm	52500000
a	11	Pp	co	pQBR57	0	Sm	32500000
a	11	Pp	co	pQBR57	16	Sm	42500000
a	11	Pp	ss	plasmid-	0	Sm	55750000
a	11	Pp	ss	plasmid-	16	Sm	41000000
a	11	Pp	ss	pQBR57	0	Sm	55000000
a	11	Pp	ss	pQBR57	16	Sm	47750000
a	13	Pf	co	plasmid-	0	Gm	642500000
a	13	Pf	co	plasmid-	16	Gm	275000000
a	13	Pf	co	pQBR57	0	Gm	585000000
a	13	Pf	co	pQBR57	16	Gm	475000000
a	13	Pf	ss	plasmid-	0	Gm	685000000
a	13	Pf	ss	plasmid-	16	Gm	347500000
a	13	Pf	ss	pQBR57	0	Gm	615000000
a	13	Pf	ss	pQBR57	16	Gm	462500000
a	13	Pp	co	plasmid-	0	Sm	80000000
a	13	Pp	co	plasmid-	16	Sm	62500000
a	13	Pp	co	pQBR57	0	Sm	110000000
a	13	Pp	co	pQBR57	16	Sm	72500000
a	13	Pp	ss	plasmid-	0	Sm	98250000
a	13	Pp	ss	plasmid-	16	Sm	82500000
a	13	Pp	ss	pQBR57	0	Sm	93500000
a	13	Pp	ss	pQBR57	16	Sm	86500000
a	15	Pf	co	plasmid-	0	Gm	310800000
a	15	Pf	co	plasmid-	16	Gm	140000000
a	15	Pf	co	pQBR57	0	Gm	291200000
a	15	Pf	co	pQBR57	16	Gm	162400000
a	15	Pf	ss	plasmid-	0	Gm	344400000
a	15	Pf	ss	plasmid-	16	Gm	86800000
a	15	Pf	ss	pQBR57	0	Gm	366800000
a	15	Pf	ss	pQBR57	16	Gm	280000000
a	15	Pp	co	plasmid-	0	Sm	75600000
a	15	Pp	co	plasmid-	16	Sm	19600000
a	15	Pp	co	pQBR57	0	Sm	44800000
a	15	Pp	co	pQBR57	16	Sm	78400000
a	15	Pp	ss	plasmid-	0	Sm	64960000
a	15	Pp	ss	plasmid-	16	Sm	28000000
a	15	Pp	ss	pQBR57	0	Sm	80360000
a	15	Pp	ss	pQBR57	16	Sm	23520000
a	17	Pf	co	plasmid-	0	Gm	235200000
a	17	Pf	co	plasmid-	16	Gm	86800000
a	17	Pf	co	pQBR57	0	Gm	378000000
a	17	Pf	co	pQBR57	16	Gm	249200000
a	17	Pf	ss	plasmid-	0	Gm	238000000
a	17	Pf	ss	plasmid-	16	Gm	117600000
a	17	Pf	ss	pQBR57	0	Gm	333200000
a	17	Pf	ss	pQBR57	16	Gm	327600000
a	17	Pp	co	plasmid-	0	Sm	86800000
a	17	Pp	co	plasmid-	16	Sm	16800000
a	17	Pp	co	pQBR57	0	Sm	25200000
a	17	Pp	co	pQBR57	16	Sm	19600000
a	17	Pp	ss	plasmid-	0	Sm	36960000
a	17	Pp	ss	plasmid-	16	Sm	49840000
a	17	Pp	ss	pQBR57	0	Sm	39760000
a	17	Pp	ss	pQBR57	16	Sm	24360000
a	23	Pf	co	plasmid-	0	Gm	383600000
a	23	Pf	co	plasmid-	16	Gm	179200000
a	23	Pf	co	pQBR57	0	Gm	520800000
a	23	Pf	co	pQBR57	16	Gm	380800000
a	23	Pf	ss	plasmid-	0	Gm	422800000
a	23	Pf	ss	plasmid-	16	Gm	277200000
a	23	Pf	ss	pQBR57	0	Gm	487200000
a	23	Pf	ss	pQBR57	16	Gm	358400000
a	23	Pp	co	plasmid-	0	Sm	137200000
a	23	Pp	co	plasmid-	16	Sm	70000000
a	23	Pp	co	pQBR57	0	Sm	75600000
a	23	Pp	co	pQBR57	16	Sm	137200000
a	23	Pp	ss	plasmid-	0	Sm	137200000
a	23	Pp	ss	plasmid-	16	Sm	72240000
a	23	Pp	ss	pQBR57	0	Sm	140280000
a	23	Pp	ss	pQBR57	16	Sm	71400000
a	29	Pf	co	plasmid-	0	Gm	562800000
a	29	Pf	co	plasmid-	16	Gm	221200000
a	29	Pf	co	pQBR57	0	Gm	1038800000
a	29	Pf	co	pQBR57	16	Gm	159600000
a	29	Pf	ss	plasmid-	0	Gm	NA
a	29	Pf	ss	plasmid-	16	Gm	327600000
a	29	Pf	ss	pQBR57	0	Gm	708400000
a	29	Pf	ss	pQBR57	16	Gm	422800000
a	29	Pp	co	plasmid-	0	Sm	84000000
a	29	Pp	co	plasmid-	16	Sm	33600000
a	29	Pp	co	pQBR57	0	Sm	117600000
a	29	Pp	co	pQBR57	16	Sm	25200000
a	29	Pp	ss	plasmid-	0	Sm	145880000
a	29	Pp	ss	plasmid-	16	Sm	105280000
a	29	Pp	ss	pQBR57	0	Sm	240520000
a	29	Pp	ss	pQBR57	16	Sm	141960000
a	35	Pf	co	plasmid-	0	Gm	330400000
a	35	Pf	co	plasmid-	16	Gm	260400000
a	35	Pf	co	pQBR57	0	Gm	355600000
a	35	Pf	co	pQBR57	16	Gm	448000000
a	35	Pf	ss	plasmid-	0	Gm	876400000
a	35	Pf	ss	plasmid-	16	Gm	462000000
a	35	Pf	ss	pQBR57	0	Gm	599200000
a	35	Pf	ss	pQBR57	16	Gm	613200000
a	35	Pp	co	plasmid-	0	Sm	72800000
a	35	Pp	co	plasmid-	16	Sm	22400000
a	35	Pp	co	pQBR57	0	Sm	14000000
a	35	Pp	co	pQBR57	16	Sm	42000000
a	35	Pp	ss	plasmid-	0	Sm	118440000
a	35	Pp	ss	plasmid-	16	Sm	45640000
a	35	Pp	ss	pQBR57	0	Sm	89880000
a	35	Pp	ss	pQBR57	16	Sm	35280000
a	41	Pf	co	plasmid-	0	Gm	585200000
a	41	Pf	co	plasmid-	16	Gm	184800000
a	41	Pf	co	pQBR57	0	Gm	478800000
a	41	Pf	co	pQBR57	16	Gm	537600000
a	41	Pf	ss	plasmid-	0	Gm	NA
a	41	Pf	ss	plasmid-	16	Gm	271600000
a	41	Pf	ss	pQBR57	0	Gm	492800000
a	41	Pf	ss	pQBR57	16	Gm	548800000
a	41	Pp	co	plasmid-	0	Sm	58800000
a	41	Pp	co	plasmid-	16	Sm	44800000
a	41	Pp	co	pQBR57	0	Sm	56000000
a	41	Pp	co	pQBR57	16	Sm	70000000
a	41	Pp	ss	plasmid-	0	Sm	74200000
a	41	Pp	ss	plasmid-	16	Sm	38360000
a	41	Pp	ss	pQBR57	0	Sm	56000000
a	41	Pp	ss	pQBR57	16	Sm	56000000
a	47	Pf	co	plasmid-	0	Gm	473200000
a	47	Pf	co	plasmid-	16	Gm	355600000
a	47	Pf	co	pQBR57	0	Gm	492800000
a	47	Pf	co	pQBR57	16	Gm	616000000
a	47	Pf	ss	plasmid-	0	Gm	604800000
a	47	Pf	ss	plasmid-	16	Gm	422800000
a	47	Pf	ss	pQBR57	0	Gm	574000000
a	47	Pf	ss	pQBR57	16	Gm	599200000
a	47	Pp	co	plasmid-	0	Sm	70000000
a	47	Pp	co	plasmid-	16	Sm	78400000
a	47	Pp	co	pQBR57	0	Sm	53200000
a	47	Pp	co	pQBR57	16	Sm	86800000
a	47	Pp	ss	plasmid-	0	Sm	143080000
a	47	Pp	ss	plasmid-	16	Sm	39200000
a	47	Pp	ss	pQBR57	0	Sm	137200000
a	47	Pp	ss	pQBR57	16	Sm	118720000
a	53	Pf	co	plasmid-	0	Gm	475200000
a	53	Pf	co	plasmid-	16	Gm	277200000
a	53	Pf	co	pQBR57	0	Gm	531300000
a	53	Pf	co	pQBR57	16	Gm	551100000
a	53	Pf	ss	plasmid-	0	Gm	702900000
a	53	Pf	ss	plasmid-	16	Gm	485100000
a	53	Pf	ss	pQBR57	0	Gm	518100000
a	53	Pf	ss	pQBR57	16	Gm	528000000
a	53	Pp	co	plasmid-	0	Sm	112200000
a	53	Pp	co	plasmid-	16	Sm	49500000
a	53	Pp	co	pQBR57	0	Sm	69300000
a	53	Pp	co	pQBR57	16	Sm	56100000
a	53	Pp	ss	plasmid-	0	Sm	117810000
a	53	Pp	ss	plasmid-	16	Sm	42240000
a	53	Pp	ss	pQBR57	0	Sm	107580000
a	53	Pp	ss	pQBR57	16	Sm	81840000
a	59	Pf	co	plasmid-	0	Gm	330000000
a	59	Pf	co	plasmid-	16	Gm	145200000
a	59	Pf	co	pQBR57	0	Gm	577500000
a	59	Pf	co	pQBR57	16	Gm	409200000
a	59	Pf	ss	plasmid-	0	Gm	650100000
a	59	Pf	ss	plasmid-	16	Gm	194700000
a	59	Pf	ss	pQBR57	0	Gm	468600000
a	59	Pf	ss	pQBR57	16	Gm	518100000
a	59	Pp	co	plasmid-	0	Sm	29700000
a	59	Pp	co	plasmid-	16	Sm	19800000
a	59	Pp	co	pQBR57	0	Sm	59400000
a	59	Pp	co	pQBR57	16	Sm	46200000
a	59	Pp	ss	plasmid-	0	Sm	121440000
a	59	Pp	ss	plasmid-	16	Sm	27720000
a	59	Pp	ss	pQBR57	0	Sm	52470000
a	59	Pp	ss	pQBR57	16	Sm	55110000
a	65	Pf	co	plasmid-	0	Gm	323400000
a	65	Pf	co	plasmid-	16	Gm	234300000
a	65	Pf	co	pQBR57	0	Gm	293700000
a	65	Pf	co	pQBR57	16	Gm	254100000
a	65	Pf	ss	plasmid-	0	Gm	825000000
a	65	Pf	ss	plasmid-	16	Gm	415800000
a	65	Pf	ss	pQBR57	0	Gm	320100000
a	65	Pf	ss	pQBR57	16	Gm	429000000
a	65	Pp	co	plasmid-	0	Sm	204600000
a	65	Pp	co	plasmid-	16	Sm	72600000
a	65	Pp	co	pQBR57	0	Sm	171600000
a	65	Pp	co	pQBR57	16	Sm	56100000
a	65	Pp	ss	plasmid-	0	Sm	138270000
a	65	Pp	ss	plasmid-	16	Sm	96690000
a	65	Pp	ss	pQBR57	0	Sm	134970000
a	65	Pp	ss	pQBR57	16	Sm	125730000
b	0	Pf	co	pQBR57	0	Gm	1600000
b	0	Pf	co	pQBR57	16	Gm	1600000
b	0	Pf	ss	pQBR57	0	Gm	3200000
b	0	Pf	ss	pQBR57	16	Gm	3200000
b	0	Pp	co	pQBR57	0	Sm	1437500
b	0	Pp	co	pQBR57	16	Sm	1437500
b	0	Pp	ss	pQBR57	0	Sm	2875000
b	0	Pp	ss	pQBR57	16	Sm	2875000
b	1	Pf	co	plasmid-	0	Gm	260000000
b	1	Pf	co	plasmid-	16	Gm	132500000
b	1	Pf	co	pQBR57	0	Gm	270000000
b	1	Pf	co	pQBR57	16	Gm	135000000
b	1	Pf	ss	plasmid-	0	Gm	322500000
b	1	Pf	ss	plasmid-	16	Gm	285000000
b	1	Pf	ss	pQBR57	0	Gm	385000000
b	1	Pf	ss	pQBR57	16	Gm	342500000
b	1	Pp	co	plasmid-	0	Sm	15000000
b	1	Pp	co	plasmid-	16	Sm	22500000
b	1	Pp	co	pQBR57	0	Sm	14000000
b	1	Pp	co	pQBR57	16	Sm	17250000
b	1	Pp	ss	plasmid-	0	Sm	35000000
b	1	Pp	ss	plasmid-	16	Sm	18400000
b	1	Pp	ss	pQBR57	0	Sm	32250000
b	1	Pp	ss	pQBR57	16	Sm	49000000
b	3	Pf	co	plasmid-	0	Gm	355000000
b	3	Pf	co	plasmid-	16	Gm	95000000
b	3	Pf	co	pQBR57	0	Gm	250000000
b	3	Pf	co	pQBR57	16	Gm	172500000
b	3	Pf	ss	plasmid-	0	Gm	257500000
b	3	Pf	ss	plasmid-	16	Gm	0
b	3	Pf	ss	pQBR57	0	Gm	207500000
b	3	Pf	ss	pQBR57	16	Gm	122500000
b	3	Pp	co	plasmid-	0	Sm	52500000
b	3	Pp	co	plasmid-	16	Sm	25000000
b	3	Pp	co	pQBR57	0	Sm	17500000
b	3	Pp	co	pQBR57	16	Sm	45000000
b	3	Pp	ss	plasmid-	0	Sm	58250000
b	3	Pp	ss	plasmid-	16	Sm	31500000
b	3	Pp	ss	pQBR57	0	Sm	43000000
b	3	Pp	ss	pQBR57	16	Sm	36250000
b	5	Pf	co	plasmid-	0	Gm	205000000
b	5	Pf	co	plasmid-	16	Gm	75000000
b	5	Pf	co	pQBR57	0	Gm	247500000
b	5	Pf	co	pQBR57	16	Gm	252500000
b	5	Pf	ss	plasmid-	0	Gm	340000000
b	5	Pf	ss	plasmid-	16	Gm	0
b	5	Pf	ss	pQBR57	0	Gm	295000000
b	5	Pf	ss	pQBR57	16	Gm	242500000
b	5	Pp	co	plasmid-	0	Sm	12500000
b	5	Pp	co	plasmid-	16	Sm	20000000
b	5	Pp	co	pQBR57	0	Sm	70000000
b	5	Pp	co	pQBR57	16	Sm	7500000
b	5	Pp	ss	plasmid-	0	Sm	56750000
b	5	Pp	ss	plasmid-	16	Sm	33250000
b	5	Pp	ss	pQBR57	0	Sm	56000000
b	5	Pp	ss	pQBR57	16	Sm	42750000
b	7	Pf	co	plasmid-	0	Gm	252500000
b	7	Pf	co	plasmid-	16	Gm	70000000
b	7	Pf	co	pQBR57	0	Gm	272500000
b	7	Pf	co	pQBR57	16	Gm	215000000
b	7	Pf	ss	plasmid-	0	Gm	335000000
b	7	Pf	ss	plasmid-	16	Gm	0
b	7	Pf	ss	pQBR57	0	Gm	227500000
b	7	Pf	ss	pQBR57	16	Gm	230000000
b	7	Pp	co	plasmid-	0	Sm	20000000
b	7	Pp	co	plasmid-	16	Sm	12500000
b	7	Pp	co	pQBR57	0	Sm	15000000
b	7	Pp	co	pQBR57	16	Sm	30000000
b	7	Pp	ss	plasmid-	0	Sm	52750000
b	7	Pp	ss	plasmid-	16	Sm	16500000
b	7	Pp	ss	pQBR57	0	Sm	45000000
b	7	Pp	ss	pQBR57	16	Sm	39500000
b	9	Pf	co	plasmid-	0	Gm	410000000
b	9	Pf	co	plasmid-	16	Gm	110000000
b	9	Pf	co	pQBR57	0	Gm	287500000
b	9	Pf	co	pQBR57	16	Gm	235000000
b	9	Pf	ss	plasmid-	0	Gm	280000000
b	9	Pf	ss	plasmid-	16	Gm	0
b	9	Pf	ss	pQBR57	0	Gm	335000000
b	9	Pf	ss	pQBR57	16	Gm	252500000
b	9	Pp	co	plasmid-	0	Sm	47500000
b	9	Pp	co	plasmid-	16	Sm	47500000
b	9	Pp	co	pQBR57	0	Sm	30000000
b	9	Pp	co	pQBR57	16	Sm	52500000
b	9	Pp	ss	plasmid-	0	Sm	69000000
b	9	Pp	ss	plasmid-	16	Sm	43250000
b	9	Pp	ss	pQBR57	0	Sm	46750000
b	9	Pp	ss	pQBR57	16	Sm	52500000
b	11	Pf	co	plasmid-	0	Gm	277500000
b	11	Pf	co	plasmid-	16	Gm	130000000
b	11	Pf	co	pQBR57	0	Gm	330000000
b	11	Pf	co	pQBR57	16	Gm	257500000
b	11	Pf	ss	plasmid-	0	Gm	335000000
b	11	Pf	ss	plasmid-	16	Gm	0
b	11	Pf	ss	pQBR57	0	Gm	337500000
b	11	Pf	ss	pQBR57	16	Gm	217500000
b	11	Pp	co	plasmid-	0	Sm	32500000
b	11	Pp	co	plasmid-	16	Sm	20000000
b	11	Pp	co	pQBR57	0	Sm	35000000
b	11	Pp	co	pQBR57	16	Sm	45000000
b	11	Pp	ss	plasmid-	0	Sm	63000000
b	11	Pp	ss	plasmid-	16	Sm	41750000
b	11	Pp	ss	pQBR57	0	Sm	38750000
b	11	Pp	ss	pQBR57	16	Sm	33750000
b	13	Pf	co	plasmid-	0	Gm	432500000
b	13	Pf	co	plasmid-	16	Gm	240000000
b	13	Pf	co	pQBR57	0	Gm	292500000
b	13	Pf	co	pQBR57	16	Gm	247500000
b	13	Pf	ss	plasmid-	0	Gm	537500000
b	13	Pf	ss	plasmid-	16	Gm	0
b	13	Pf	ss	pQBR57	0	Gm	557500000
b	13	Pf	ss	pQBR57	16	Gm	485000000
b	13	Pp	co	plasmid-	0	Sm	62500000
b	13	Pp	co	plasmid-	16	Sm	62500000
b	13	Pp	co	pQBR57	0	Sm	35000000
b	13	Pp	co	pQBR57	16	Sm	62500000
b	13	Pp	ss	plasmid-	0	Sm	61000000
b	13	Pp	ss	plasmid-	16	Sm	39250000
b	13	Pp	ss	pQBR57	0	Sm	72500000
b	13	Pp	ss	pQBR57	16	Sm	66500000
b	15	Pf	co	plasmid-	0	Gm	355600000
b	15	Pf	co	plasmid-	16	Gm	81200000
b	15	Pf	co	pQBR57	0	Gm	299600000
b	15	Pf	co	pQBR57	16	Gm	226800000
b	15	Pf	ss	plasmid-	0	Gm	403200000
b	15	Pf	ss	plasmid-	16	Gm	0
b	15	Pf	ss	pQBR57	0	Gm	324800000
b	15	Pf	ss	pQBR57	16	Gm	162400000
b	15	Pp	co	plasmid-	0	Sm	33600000
b	15	Pp	co	plasmid-	16	Sm	8400000
b	15	Pp	co	pQBR57	0	Sm	36400000
b	15	Pp	co	pQBR57	16	Sm	19600000
b	15	Pp	ss	plasmid-	0	Sm	35000000
b	15	Pp	ss	plasmid-	16	Sm	22960000
b	15	Pp	ss	pQBR57	0	Sm	60200000
b	15	Pp	ss	pQBR57	16	Sm	44240000
b	17	Pf	co	plasmid-	0	Gm	327600000
b	17	Pf	co	plasmid-	16	Gm	72800000
b	17	Pf	co	pQBR57	0	Gm	358400000
b	17	Pf	co	pQBR57	16	Gm	400400000
b	17	Pf	ss	plasmid-	0	Gm	266000000
b	17	Pf	ss	plasmid-	16	Gm	0
b	17	Pf	ss	pQBR57	0	Gm	316400000
b	17	Pf	ss	pQBR57	16	Gm	448000000
b	17	Pp	co	plasmid-	0	Sm	28000000
b	17	Pp	co	plasmid-	16	Sm	28000000
b	17	Pp	co	pQBR57	0	Sm	25200000
b	17	Pp	co	pQBR57	16	Sm	33600000
b	17	Pp	ss	plasmid-	0	Sm	35560000
b	17	Pp	ss	plasmid-	16	Sm	42280000
b	17	Pp	ss	pQBR57	0	Sm	72240000
b	17	Pp	ss	pQBR57	16	Sm	63840000
b	23	Pf	co	plasmid-	0	Gm	436800000
b	23	Pf	co	plasmid-	16	Gm	179200000
b	23	Pf	co	pQBR57	0	Gm	378000000
b	23	Pf	co	pQBR57	16	Gm	322000000
b	23	Pf	ss	plasmid-	0	Gm	442400000
b	23	Pf	ss	plasmid-	16	Gm	0
b	23	Pf	ss	pQBR57	0	Gm	252000000
b	23	Pf	ss	pQBR57	16	Gm	154000000
b	23	Pp	co	plasmid-	0	Sm	70000000
b	23	Pp	co	plasmid-	16	Sm	78400000
b	23	Pp	co	pQBR57	0	Sm	86800000
b	23	Pp	co	pQBR57	16	Sm	22400000
b	23	Pp	ss	plasmid-	0	Sm	68600000
b	23	Pp	ss	plasmid-	16	Sm	45920000
b	23	Pp	ss	pQBR57	0	Sm	94360000
b	23	Pp	ss	pQBR57	16	Sm	37240000
b	29	Pf	co	plasmid-	0	Gm	361200000
b	29	Pf	co	plasmid-	16	Gm	226800000
b	29	Pf	co	pQBR57	0	Gm	498400000
b	29	Pf	co	pQBR57	16	Gm	490000000
b	29	Pf	ss	plasmid-	0	Gm	646800000
b	29	Pf	ss	plasmid-	16	Gm	0
b	29	Pf	ss	pQBR57	0	Gm	504000000
b	29	Pf	ss	pQBR57	16	Gm	470400000
b	29	Pp	co	plasmid-	0	Sm	75600000
b	29	Pp	co	plasmid-	16	Sm	78400000
b	29	Pp	co	pQBR57	0	Sm	50400000
b	29	Pp	co	pQBR57	16	Sm	50400000
b	29	Pp	ss	plasmid-	0	Sm	96880000
b	29	Pp	ss	plasmid-	16	Sm	75040000
b	29	Pp	ss	pQBR57	0	Sm	157360000
b	29	Pp	ss	pQBR57	16	Sm	120960000
b	35	Pf	co	plasmid-	0	Gm	406000000
b	35	Pf	co	plasmid-	16	Gm	252000000
b	35	Pf	co	pQBR57	0	Gm	484400000
b	35	Pf	co	pQBR57	16	Gm	196000000
b	35	Pf	ss	plasmid-	0	Gm	389200000
b	35	Pf	ss	plasmid-	16	Gm	0
b	35	Pf	ss	pQBR57	0	Gm	439600000
b	35	Pf	ss	pQBR57	16	Gm	560000000
b	35	Pp	co	plasmid-	0	Sm	19600000
b	35	Pp	co	plasmid-	16	Sm	33600000
b	35	Pp	co	pQBR57	0	Sm	42000000
b	35	Pp	co	pQBR57	16	Sm	25200000
b	35	Pp	ss	plasmid-	0	Sm	102760000
b	35	Pp	ss	plasmid-	16	Sm	79800000
b	35	Pp	ss	pQBR57	0	Sm	87080000
b	35	Pp	ss	pQBR57	16	Sm	73640000
b	41	Pf	co	plasmid-	0	Gm	604800000
b	41	Pf	co	plasmid-	16	Gm	221200000
b	41	Pf	co	pQBR57	0	Gm	226800000
b	41	Pf	co	pQBR57	16	Gm	347200000
b	41	Pf	ss	plasmid-	0	Gm	627200000
b	41	Pf	ss	plasmid-	16	Gm	0
b	41	Pf	ss	pQBR57	0	Gm	484400000
b	41	Pf	ss	pQBR57	16	Gm	428400000
b	41	Pp	co	plasmid-	0	Sm	42000000
b	41	Pp	co	plasmid-	16	Sm	47600000
b	41	Pp	co	pQBR57	0	Sm	25200000
b	41	Pp	co	pQBR57	16	Sm	78400000
b	41	Pp	ss	plasmid-	0	Sm	115920000
b	41	Pp	ss	plasmid-	16	Sm	102480000
b	41	Pp	ss	pQBR57	0	Sm	88480000
b	41	Pp	ss	pQBR57	16	Sm	85400000
b	47	Pf	co	plasmid-	0	Gm	702800000
b	47	Pf	co	plasmid-	16	Gm	369600000
b	47	Pf	co	pQBR57	0	Gm	669200000
b	47	Pf	co	pQBR57	16	Gm	509600000
b	47	Pf	ss	plasmid-	0	Gm	593600000
b	47	Pf	ss	plasmid-	16	Gm	0
b	47	Pf	ss	pQBR57	0	Gm	680400000
b	47	Pf	ss	pQBR57	16	Gm	568400000
b	47	Pp	co	plasmid-	0	Sm	86800000
b	47	Pp	co	plasmid-	16	Sm	39200000
b	47	Pp	co	pQBR57	0	Sm	72800000
b	47	Pp	co	pQBR57	16	Sm	81200000
b	47	Pp	ss	plasmid-	0	Sm	121800000
b	47	Pp	ss	plasmid-	16	Sm	52360000
b	47	Pp	ss	pQBR57	0	Sm	139160000
b	47	Pp	ss	pQBR57	16	Sm	73640000
b	53	Pf	co	plasmid-	0	Gm	465300000
b	53	Pf	co	plasmid-	16	Gm	316800000
b	53	Pf	co	pQBR57	0	Gm	409200000
b	53	Pf	co	pQBR57	16	Gm	422400000
b	53	Pf	ss	plasmid-	0	Gm	795300000
b	53	Pf	ss	plasmid-	16	Gm	0
b	53	Pf	ss	pQBR57	0	Gm	478500000
b	53	Pf	ss	pQBR57	16	Gm	623700000
b	53	Pp	co	plasmid-	0	Sm	95700000
b	53	Pp	co	plasmid-	16	Sm	56100000
b	53	Pp	co	pQBR57	0	Sm	66000000
b	53	Pp	co	pQBR57	16	Sm	79200000
b	53	Pp	ss	plasmid-	0	Sm	120450000
b	53	Pp	ss	plasmid-	16	Sm	24420000
b	53	Pp	ss	pQBR57	0	Sm	111210000
b	53	Pp	ss	pQBR57	16	Sm	48180000
b	59	Pf	co	plasmid-	0	Gm	415800000
b	59	Pf	co	plasmid-	16	Gm	300300000
b	59	Pf	co	pQBR57	0	Gm	491700000
b	59	Pf	co	pQBR57	16	Gm	435600000
b	59	Pf	ss	plasmid-	0	Gm	369600000
b	59	Pf	ss	plasmid-	16	Gm	0
b	59	Pf	ss	pQBR57	0	Gm	465300000
b	59	Pf	ss	pQBR57	16	Gm	478500000
b	59	Pp	co	plasmid-	0	Sm	52800000
b	59	Pp	co	plasmid-	16	Sm	42900000
b	59	Pp	co	pQBR57	0	Sm	36300000
b	59	Pp	co	pQBR57	16	Sm	56100000
b	59	Pp	ss	plasmid-	0	Sm	120780000
b	59	Pp	ss	plasmid-	16	Sm	33330000
b	59	Pp	ss	pQBR57	0	Sm	91410000
b	59	Pp	ss	pQBR57	16	Sm	111870000
b	65	Pf	co	plasmid-	0	Gm	613800000
b	65	Pf	co	plasmid-	16	Gm	42900000
b	65	Pf	co	pQBR57	0	Gm	260700000
b	65	Pf	co	pQBR57	16	Gm	141900000
b	65	Pf	ss	plasmid-	0	Gm	676500000
b	65	Pf	ss	plasmid-	16	Gm	0
b	65	Pf	ss	pQBR57	0	Gm	792000000
b	65	Pf	ss	pQBR57	16	Gm	636900000
b	65	Pp	co	plasmid-	0	Sm	118800000
b	65	Pp	co	plasmid-	16	Sm	82500000
b	65	Pp	co	pQBR57	0	Sm	105600000
b	65	Pp	co	pQBR57	16	Sm	145200000
b	65	Pp	ss	plasmid-	0	Sm	149820000
b	65	Pp	ss	plasmid-	16	Sm	53130000
b	65	Pp	ss	pQBR57	0	Sm	163350000
b	65	Pp	ss	pQBR57	16	Sm	106260000
c	0	Pf	co	pQBR57	0	Gm	1550000
c	0	Pf	co	pQBR57	16	Gm	1550000
c	0	Pf	ss	pQBR57	0	Gm	3100000
c	0	Pf	ss	pQBR57	16	Gm	3100000
c	0	Pp	co	pQBR57	0	Sm	1837500
c	0	Pp	co	pQBR57	16	Sm	1837500
c	0	Pp	ss	pQBR57	0	Sm	3675000
c	0	Pp	ss	pQBR57	16	Sm	3675000
c	1	Pf	co	plasmid-	0	Gm	292500000
c	1	Pf	co	plasmid-	16	Gm	162500000
c	1	Pf	co	pQBR57	0	Gm	272500000
c	1	Pf	co	pQBR57	16	Gm	307500000
c	1	Pf	ss	plasmid-	0	Gm	430000000
c	1	Pf	ss	plasmid-	16	Gm	225000000
c	1	Pf	ss	pQBR57	0	Gm	487500000
c	1	Pf	ss	pQBR57	16	Gm	327500000
c	1	Pp	co	plasmid-	0	Sm	42500000
c	1	Pp	co	plasmid-	16	Sm	17500000
c	1	Pp	co	pQBR57	0	Sm	23500000
c	1	Pp	co	pQBR57	16	Sm	30250000
c	1	Pp	ss	plasmid-	0	Sm	60750000
c	1	Pp	ss	plasmid-	16	Sm	14100000
c	1	Pp	ss	pQBR57	0	Sm	56250000
c	1	Pp	ss	pQBR57	16	Sm	59000000
c	3	Pf	co	plasmid-	0	Gm	100000000
c	3	Pf	co	plasmid-	16	Gm	95000000
c	3	Pf	co	pQBR57	0	Gm	202500000
c	3	Pf	co	pQBR57	16	Gm	182500000
c	3	Pf	ss	plasmid-	0	Gm	200000000
c	3	Pf	ss	plasmid-	16	Gm	115000000
c	3	Pf	ss	pQBR57	0	Gm	245000000
c	3	Pf	ss	pQBR57	16	Gm	230000000
c	3	Pp	co	plasmid-	0	Sm	40000000
c	3	Pp	co	plasmid-	16	Sm	17500000
c	3	Pp	co	pQBR57	0	Sm	27500000
c	3	Pp	co	pQBR57	16	Sm	25000000
c	3	Pp	ss	plasmid-	0	Sm	48750000
c	3	Pp	ss	plasmid-	16	Sm	28000000
c	3	Pp	ss	pQBR57	0	Sm	28500000
c	3	Pp	ss	pQBR57	16	Sm	40250000
c	5	Pf	co	plasmid-	0	Gm	235000000
c	5	Pf	co	plasmid-	16	Gm	45000000
c	5	Pf	co	pQBR57	0	Gm	160000000
c	5	Pf	co	pQBR57	16	Gm	207500000
c	5	Pf	ss	plasmid-	0	Gm	172500000
c	5	Pf	ss	plasmid-	16	Gm	135000000
c	5	Pf	ss	pQBR57	0	Gm	207500000
c	5	Pf	ss	pQBR57	16	Gm	107500000
c	5	Pp	co	plasmid-	0	Sm	15000000
c	5	Pp	co	plasmid-	16	Sm	10000000
c	5	Pp	co	pQBR57	0	Sm	20000000
c	5	Pp	co	pQBR57	16	Sm	15000000
c	5	Pp	ss	plasmid-	0	Sm	35750000
c	5	Pp	ss	plasmid-	16	Sm	29000000
c	5	Pp	ss	pQBR57	0	Sm	27000000
c	5	Pp	ss	pQBR57	16	Sm	46250000
c	7	Pf	co	plasmid-	0	Gm	325000000
c	7	Pf	co	plasmid-	16	Gm	152500000
c	7	Pf	co	pQBR57	0	Gm	305000000
c	7	Pf	co	pQBR57	16	Gm	290000000
c	7	Pf	ss	plasmid-	0	Gm	340000000
c	7	Pf	ss	plasmid-	16	Gm	127500000
c	7	Pf	ss	pQBR57	0	Gm	295000000
c	7	Pf	ss	pQBR57	16	Gm	325000000
c	7	Pp	co	plasmid-	0	Sm	27500000
c	7	Pp	co	plasmid-	16	Sm	25000000
c	7	Pp	co	pQBR57	0	Sm	15000000
c	7	Pp	co	pQBR57	16	Sm	25000000
c	7	Pp	ss	plasmid-	0	Sm	40000000
c	7	Pp	ss	plasmid-	16	Sm	35750000
c	7	Pp	ss	pQBR57	0	Sm	46250000
c	7	Pp	ss	pQBR57	16	Sm	62250000
c	9	Pf	co	plasmid-	0	Gm	170000000
c	9	Pf	co	plasmid-	16	Gm	165000000
c	9	Pf	co	pQBR57	0	Gm	275000000
c	9	Pf	co	pQBR57	16	Gm	152500000
c	9	Pf	ss	plasmid-	0	Gm	277500000
c	9	Pf	ss	plasmid-	16	Gm	280000000
c	9	Pf	ss	pQBR57	0	Gm	255000000
c	9	Pf	ss	pQBR57	16	Gm	167500000
c	9	Pp	co	plasmid-	0	Sm	52500000
c	9	Pp	co	plasmid-	16	Sm	15000000
c	9	Pp	co	pQBR57	0	Sm	30000000
c	9	Pp	co	pQBR57	16	Sm	10000000
c	9	Pp	ss	plasmid-	0	Sm	38250000
c	9	Pp	ss	plasmid-	16	Sm	14750000
c	9	Pp	ss	pQBR57	0	Sm	64500000
c	9	Pp	ss	pQBR57	16	Sm	66250000
c	11	Pf	co	plasmid-	0	Gm	195000000
c	11	Pf	co	plasmid-	16	Gm	70000000
c	11	Pf	co	pQBR57	0	Gm	225000000
c	11	Pf	co	pQBR57	16	Gm	192500000
c	11	Pf	ss	plasmid-	0	Gm	265000000
c	11	Pf	ss	plasmid-	16	Gm	120000000
c	11	Pf	ss	pQBR57	0	Gm	232500000
c	11	Pf	ss	pQBR57	16	Gm	220000000
c	11	Pp	co	plasmid-	0	Sm	15000000
c	11	Pp	co	plasmid-	16	Sm	40000000
c	11	Pp	co	pQBR57	0	Sm	35000000
c	11	Pp	co	pQBR57	16	Sm	32500000
c	11	Pp	ss	plasmid-	0	Sm	41000000
c	11	Pp	ss	plasmid-	16	Sm	36750000
c	11	Pp	ss	pQBR57	0	Sm	43250000
c	11	Pp	ss	pQBR57	16	Sm	42000000
c	13	Pf	co	plasmid-	0	Gm	585000000
c	13	Pf	co	plasmid-	16	Gm	250000000
c	13	Pf	co	pQBR57	0	Gm	362500000
c	13	Pf	co	pQBR57	16	Gm	407500000
c	13	Pf	ss	plasmid-	0	Gm	517500000
c	13	Pf	ss	plasmid-	16	Gm	220000000
c	13	Pf	ss	pQBR57	0	Gm	492500000
c	13	Pf	ss	pQBR57	16	Gm	490000000
c	13	Pp	co	plasmid-	0	Sm	110000000
c	13	Pp	co	plasmid-	16	Sm	75000000
c	13	Pp	co	pQBR57	0	Sm	50000000
c	13	Pp	co	pQBR57	16	Sm	65000000
c	13	Pp	ss	plasmid-	0	Sm	42750000
c	13	Pp	ss	plasmid-	16	Sm	32000000
c	13	Pp	ss	pQBR57	0	Sm	75000000
c	13	Pp	ss	pQBR57	16	Sm	76500000
c	15	Pf	co	plasmid-	0	Gm	296800000
c	15	Pf	co	plasmid-	16	Gm	114800000
c	15	Pf	co	pQBR57	0	Gm	380800000
c	15	Pf	co	pQBR57	16	Gm	288400000
c	15	Pf	ss	plasmid-	0	Gm	417200000
c	15	Pf	ss	plasmid-	16	Gm	235200000
c	15	Pf	ss	pQBR57	0	Gm	266000000
c	15	Pf	ss	pQBR57	16	Gm	170800000
c	15	Pp	co	plasmid-	0	Sm	47600000
c	15	Pp	co	plasmid-	16	Sm	39200000
c	15	Pp	co	pQBR57	0	Sm	19600000
c	15	Pp	co	pQBR57	16	Sm	42000000
c	15	Pp	ss	plasmid-	0	Sm	56560000
c	15	Pp	ss	plasmid-	16	Sm	17920000
c	15	Pp	ss	pQBR57	0	Sm	59920000
c	15	Pp	ss	pQBR57	16	Sm	40880000
c	17	Pf	co	plasmid-	0	Gm	288400000
c	17	Pf	co	plasmid-	16	Gm	142800000
c	17	Pf	co	pQBR57	0	Gm	324800000
c	17	Pf	co	pQBR57	16	Gm	254800000
c	17	Pf	ss	plasmid-	0	Gm	400400000
c	17	Pf	ss	plasmid-	16	Gm	190400000
c	17	Pf	ss	pQBR57	0	Gm	288400000
c	17	Pf	ss	pQBR57	16	Gm	344400000
c	17	Pp	co	plasmid-	0	Sm	39200000
c	17	Pp	co	plasmid-	16	Sm	8400000
c	17	Pp	co	pQBR57	0	Sm	50400000
c	17	Pp	co	pQBR57	16	Sm	64400000
c	17	Pp	ss	plasmid-	0	Sm	67200000
c	17	Pp	ss	plasmid-	16	Sm	36400000
c	17	Pp	ss	pQBR57	0	Sm	49000000
c	17	Pp	ss	pQBR57	16	Sm	38640000
c	23	Pf	co	plasmid-	0	Gm	378000000
c	23	Pf	co	plasmid-	16	Gm	126000000
c	23	Pf	co	pQBR57	0	Gm	481600000
c	23	Pf	co	pQBR57	16	Gm	400400000
c	23	Pf	ss	plasmid-	0	Gm	442400000
c	23	Pf	ss	plasmid-	16	Gm	190400000
c	23	Pf	ss	pQBR57	0	Gm	347200000
c	23	Pf	ss	pQBR57	16	Gm	380800000
c	23	Pp	co	plasmid-	0	Sm	36400000
c	23	Pp	co	plasmid-	16	Sm	39200000
c	23	Pp	co	pQBR57	0	Sm	98000000
c	23	Pp	co	pQBR57	16	Sm	36400000
c	23	Pp	ss	plasmid-	0	Sm	79240000
c	23	Pp	ss	plasmid-	16	Sm	18200000
c	23	Pp	ss	pQBR57	0	Sm	95200000
c	23	Pp	ss	pQBR57	16	Sm	52080000
c	29	Pf	co	plasmid-	0	Gm	431200000
c	29	Pf	co	plasmid-	16	Gm	308000000
c	29	Pf	co	pQBR57	0	Gm	596400000
c	29	Pf	co	pQBR57	16	Gm	459200000
c	29	Pf	ss	plasmid-	0	Gm	666400000
c	29	Pf	ss	plasmid-	16	Gm	352800000
c	29	Pf	ss	pQBR57	0	Gm	610400000
c	29	Pf	ss	pQBR57	16	Gm	616000000
c	29	Pp	co	plasmid-	0	Sm	33600000
c	29	Pp	co	plasmid-	16	Sm	47600000
c	29	Pp	co	pQBR57	0	Sm	145600000
c	29	Pp	co	pQBR57	16	Sm	33600000
c	29	Pp	ss	plasmid-	0	Sm	101360000
c	29	Pp	ss	plasmid-	16	Sm	72240000
c	29	Pp	ss	pQBR57	0	Sm	118720000
c	29	Pp	ss	pQBR57	16	Sm	82320000
c	35	Pf	co	plasmid-	0	Gm	386400000
c	35	Pf	co	plasmid-	16	Gm	310800000
c	35	Pf	co	pQBR57	0	Gm	394800000
c	35	Pf	co	pQBR57	16	Gm	414400000
c	35	Pf	ss	plasmid-	0	Gm	697200000
c	35	Pf	ss	plasmid-	16	Gm	436800000
c	35	Pf	ss	pQBR57	0	Gm	624400000
c	35	Pf	ss	pQBR57	16	Gm	602000000
c	35	Pp	co	plasmid-	0	Sm	22400000
c	35	Pp	co	plasmid-	16	Sm	5600000
c	35	Pp	co	pQBR57	0	Sm	30800000
c	35	Pp	co	pQBR57	16	Sm	44800000
c	35	Pp	ss	plasmid-	0	Sm	76160000
c	35	Pp	ss	plasmid-	16	Sm	42280000
c	35	Pp	ss	pQBR57	0	Sm	129640000
c	35	Pp	ss	pQBR57	16	Sm	111440000
c	41	Pf	co	plasmid-	0	Gm	568400000
c	41	Pf	co	plasmid-	16	Gm	246400000
c	41	Pf	co	pQBR57	0	Gm	338800000
c	41	Pf	co	pQBR57	16	Gm	316400000
c	41	Pf	ss	plasmid-	0	Gm	476000000
c	41	Pf	ss	plasmid-	16	Gm	397600000
c	41	Pf	ss	pQBR57	0	Gm	366800000
c	41	Pf	ss	pQBR57	16	Gm	425600000
c	41	Pp	co	plasmid-	0	Sm	50400000
c	41	Pp	co	plasmid-	16	Sm	39200000
c	41	Pp	co	pQBR57	0	Sm	64400000
c	41	Pp	co	pQBR57	16	Sm	22400000
c	41	Pp	ss	plasmid-	0	Sm	44520000
c	41	Pp	ss	plasmid-	16	Sm	75040000
c	41	Pp	ss	pQBR57	0	Sm	127400000
c	41	Pp	ss	pQBR57	16	Sm	116760000
c	47	Pf	co	plasmid-	0	Gm	593600000
c	47	Pf	co	plasmid-	16	Gm	333200000
c	47	Pf	co	pQBR57	0	Gm	439600000
c	47	Pf	co	pQBR57	16	Gm	462000000
c	47	Pf	ss	plasmid-	0	Gm	571200000
c	47	Pf	ss	plasmid-	16	Gm	400400000
c	47	Pf	ss	pQBR57	0	Gm	490000000
c	47	Pf	ss	pQBR57	16	Gm	518000000
c	47	Pp	co	plasmid-	0	Sm	67200000
c	47	Pp	co	plasmid-	16	Sm	36400000
c	47	Pp	co	pQBR57	0	Sm	39200000
c	47	Pp	co	pQBR57	16	Sm	100800000
c	47	Pp	ss	plasmid-	0	Sm	147560000
c	47	Pp	ss	plasmid-	16	Sm	70000000
c	47	Pp	ss	pQBR57	0	Sm	119280000
c	47	Pp	ss	pQBR57	16	Sm	77000000
c	53	Pf	co	plasmid-	0	Gm	653400000
c	53	Pf	co	plasmid-	16	Gm	247500000
c	53	Pf	co	pQBR57	0	Gm	462000000
c	53	Pf	co	pQBR57	16	Gm	382800000
c	53	Pf	ss	plasmid-	0	Gm	557700000
c	53	Pf	ss	plasmid-	16	Gm	448800000
c	53	Pf	ss	pQBR57	0	Gm	448800000
c	53	Pf	ss	pQBR57	16	Gm	613800000
c	53	Pp	co	plasmid-	0	Sm	82500000
c	53	Pp	co	plasmid-	16	Sm	49500000
c	53	Pp	co	pQBR57	0	Sm	145200000
c	53	Pp	co	pQBR57	16	Sm	85800000
c	53	Pp	ss	plasmid-	0	Sm	174570000
c	53	Pp	ss	plasmid-	16	Sm	70290000
c	53	Pp	ss	pQBR57	0	Sm	124080000
c	53	Pp	ss	pQBR57	16	Sm	120780000
c	59	Pf	co	plasmid-	0	Gm	429000000
c	59	Pf	co	plasmid-	16	Gm	270600000
c	59	Pf	co	pQBR57	0	Gm	415800000
c	59	Pf	co	pQBR57	16	Gm	442200000
c	59	Pf	ss	plasmid-	0	Gm	613800000
c	59	Pf	ss	plasmid-	16	Gm	594000000
c	59	Pf	ss	pQBR57	0	Gm	514800000
c	59	Pf	ss	pQBR57	16	Gm	528000000
c	59	Pp	co	plasmid-	0	Sm	105600000
c	59	Pp	co	plasmid-	16	Sm	59400000
c	59	Pp	co	pQBR57	0	Sm	62700000
c	59	Pp	co	pQBR57	16	Sm	82500000
c	59	Pp	ss	plasmid-	0	Sm	103950000
c	59	Pp	ss	plasmid-	16	Sm	69960000
c	59	Pp	ss	pQBR57	0	Sm	108240000
c	59	Pp	ss	pQBR57	16	Sm	101640000
c	65	Pf	co	plasmid-	0	Gm	541200000
c	65	Pf	co	plasmid-	16	Gm	237600000
c	65	Pf	co	pQBR57	0	Gm	544500000
c	65	Pf	co	pQBR57	16	Gm	293700000
c	65	Pf	ss	plasmid-	0	Gm	762300000
c	65	Pf	ss	plasmid-	16	Gm	372900000
c	65	Pf	ss	pQBR57	0	Gm	537900000
c	65	Pf	ss	pQBR57	16	Gm	610500000
c	65	Pp	co	plasmid-	0	Sm	161700000
c	65	Pp	co	plasmid-	16	Sm	56100000
c	65	Pp	co	pQBR57	0	Sm	108900000
c	65	Pp	co	pQBR57	16	Sm	95700000
c	65	Pp	ss	plasmid-	0	Sm	88110000
c	65	Pp	ss	plasmid-	16	Sm	95370000
c	65	Pp	ss	pQBR57	0	Sm	133980000
c	65	Pp	ss	pQBR57	16	Sm	139920000
d	0	Pf	co	pQBR57	0	Sm	1856250
d	0	Pf	co	pQBR57	16	Sm	1856250
d	0	Pf	ss	pQBR57	0	Sm	3712500
d	0	Pf	ss	pQBR57	16	Sm	3712500
d	0	Pp	co	pQBR57	0	Gm	1912500
d	0	Pp	co	pQBR57	16	Gm	1912500
d	0	Pp	ss	pQBR57	0	Gm	3825000
d	0	Pp	ss	pQBR57	16	Gm	3825000
d	1	Pf	co	plasmid-	0	Sm	290000000
d	1	Pf	co	plasmid-	16	Sm	152500000
d	1	Pf	co	pQBR57	0	Sm	382500000
d	1	Pf	co	pQBR57	16	Sm	177500000
d	1	Pf	ss	plasmid-	0	Sm	427500000
d	1	Pf	ss	plasmid-	16	Sm	217500000
d	1	Pf	ss	pQBR57	0	Sm	357500000
d	1	Pf	ss	pQBR57	16	Sm	250000000
d	1	Pp	co	plasmid-	0	Gm	52500000
d	1	Pp	co	plasmid-	16	Gm	7500000
d	1	Pp	co	pQBR57	0	Gm	65000000
d	1	Pp	co	pQBR57	16	Gm	82500000
d	1	Pp	ss	plasmid-	0	Gm	42250000
d	1	Pp	ss	plasmid-	16	Gm	25900000
d	1	Pp	ss	pQBR57	0	Gm	45250000
d	1	Pp	ss	pQBR57	16	Gm	55750000
d	3	Pf	co	plasmid-	0	Sm	227500000
d	3	Pf	co	plasmid-	16	Sm	170000000
d	3	Pf	co	pQBR57	0	Sm	332500000
d	3	Pf	co	pQBR57	16	Sm	225000000
d	3	Pf	ss	plasmid-	0	Sm	297500000
d	3	Pf	ss	plasmid-	16	Sm	80000000
d	3	Pf	ss	pQBR57	0	Sm	280000000
d	3	Pf	ss	pQBR57	16	Sm	160000000
d	3	Pp	co	plasmid-	0	Gm	47500000
d	3	Pp	co	plasmid-	16	Gm	12500000
d	3	Pp	co	pQBR57	0	Gm	17500000
d	3	Pp	co	pQBR57	16	Gm	27500000
d	3	Pp	ss	plasmid-	0	Gm	36500000
d	3	Pp	ss	plasmid-	16	Gm	23500000
d	3	Pp	ss	pQBR57	0	Gm	53000000
d	3	Pp	ss	pQBR57	16	Gm	33250000
d	5	Pf	co	plasmid-	0	Sm	332500000
d	5	Pf	co	plasmid-	16	Sm	77500000
d	5	Pf	co	pQBR57	0	Sm	167500000
d	5	Pf	co	pQBR57	16	Sm	150000000
d	5	Pf	ss	plasmid-	0	Sm	292500000
d	5	Pf	ss	plasmid-	16	Sm	110000000
d	5	Pf	ss	pQBR57	0	Sm	220000000
d	5	Pf	ss	pQBR57	16	Sm	145000000
d	5	Pp	co	plasmid-	0	Gm	17500000
d	5	Pp	co	plasmid-	16	Gm	20000000
d	5	Pp	co	pQBR57	0	Gm	17500000
d	5	Pp	co	pQBR57	16	Gm	22500000
d	5	Pp	ss	plasmid-	0	Gm	34000000
d	5	Pp	ss	plasmid-	16	Gm	8750000
d	5	Pp	ss	pQBR57	0	Gm	27250000
d	5	Pp	ss	pQBR57	16	Gm	28500000
d	7	Pf	co	plasmid-	0	Sm	217500000
d	7	Pf	co	plasmid-	16	Sm	95000000
d	7	Pf	co	pQBR57	0	Sm	215000000
d	7	Pf	co	pQBR57	16	Sm	220000000
d	7	Pf	ss	plasmid-	0	Sm	257500000
d	7	Pf	ss	plasmid-	16	Sm	50000000
d	7	Pf	ss	pQBR57	0	Sm	362500000
d	7	Pf	ss	pQBR57	16	Sm	205000000
d	7	Pp	co	plasmid-	0	Gm	10000000
d	7	Pp	co	plasmid-	16	Gm	10000000
d	7	Pp	co	pQBR57	0	Gm	10000000
d	7	Pp	co	pQBR57	16	Gm	12500000
d	7	Pp	ss	plasmid-	0	Gm	20000000
d	7	Pp	ss	plasmid-	16	Gm	14750000
d	7	Pp	ss	pQBR57	0	Gm	55000000
d	7	Pp	ss	pQBR57	16	Gm	38500000
d	9	Pf	co	plasmid-	0	Sm	280000000
d	9	Pf	co	plasmid-	16	Sm	110000000
d	9	Pf	co	pQBR57	0	Sm	267500000
d	9	Pf	co	pQBR57	16	Sm	250000000
d	9	Pf	ss	plasmid-	0	Sm	240000000
d	9	Pf	ss	plasmid-	16	Sm	157500000
d	9	Pf	ss	pQBR57	0	Sm	185000000
d	9	Pf	ss	pQBR57	16	Sm	160000000
d	9	Pp	co	plasmid-	0	Gm	7500000
d	9	Pp	co	plasmid-	16	Gm	10000000
d	9	Pp	co	pQBR57	0	Gm	17500000
d	9	Pp	co	pQBR57	16	Gm	45000000
d	9	Pp	ss	plasmid-	0	Gm	34500000
d	9	Pp	ss	plasmid-	16	Gm	28500000
d	9	Pp	ss	pQBR57	0	Gm	66250000
d	9	Pp	ss	pQBR57	16	Gm	42250000
d	11	Pf	co	plasmid-	0	Sm	360000000
d	11	Pf	co	plasmid-	16	Sm	70000000
d	11	Pf	co	pQBR57	0	Sm	210000000
d	11	Pf	co	pQBR57	16	Sm	127500000
d	11	Pf	ss	plasmid-	0	Sm	235000000
d	11	Pf	ss	plasmid-	16	Sm	142500000
d	11	Pf	ss	pQBR57	0	Sm	267500000
d	11	Pf	ss	pQBR57	16	Sm	245000000
d	11	Pp	co	plasmid-	0	Gm	37500000
d	11	Pp	co	plasmid-	16	Gm	17500000
d	11	Pp	co	pQBR57	0	Gm	25000000
d	11	Pp	co	pQBR57	16	Gm	42500000
d	11	Pp	ss	plasmid-	0	Gm	35500000
d	11	Pp	ss	plasmid-	16	Gm	25500000
d	11	Pp	ss	pQBR57	0	Gm	49250000
d	11	Pp	ss	pQBR57	16	Gm	49250000
d	13	Pf	co	plasmid-	0	Sm	735000000
d	13	Pf	co	plasmid-	16	Sm	262500000
d	13	Pf	co	pQBR57	0	Sm	597500000
d	13	Pf	co	pQBR57	16	Sm	427500000
d	13	Pf	ss	plasmid-	0	Sm	732500000
d	13	Pf	ss	plasmid-	16	Sm	340000000
d	13	Pf	ss	pQBR57	0	Sm	632500000
d	13	Pf	ss	pQBR57	16	Sm	482500000
d	13	Pp	co	plasmid-	0	Gm	80000000
d	13	Pp	co	plasmid-	16	Gm	62500000
d	13	Pp	co	pQBR57	0	Gm	87500000
d	13	Pp	co	pQBR57	16	Gm	102500000
d	13	Pp	ss	plasmid-	0	Gm	67000000
d	13	Pp	ss	plasmid-	16	Gm	66000000
d	13	Pp	ss	pQBR57	0	Gm	72750000
d	13	Pp	ss	pQBR57	16	Gm	89250000
d	15	Pf	co	plasmid-	0	Sm	277200000
d	15	Pf	co	plasmid-	16	Sm	67200000
d	15	Pf	co	pQBR57	0	Sm	240800000
d	15	Pf	co	pQBR57	16	Sm	198800000
d	15	Pf	ss	plasmid-	0	Sm	263200000
d	15	Pf	ss	plasmid-	16	Sm	67200000
d	15	Pf	ss	pQBR57	0	Sm	249200000
d	15	Pf	ss	pQBR57	16	Sm	201600000
d	15	Pp	co	plasmid-	0	Gm	36400000
d	15	Pp	co	plasmid-	16	Gm	14000000
d	15	Pp	co	pQBR57	0	Gm	53200000
d	15	Pp	co	pQBR57	16	Gm	28000000
d	15	Pp	ss	plasmid-	0	Gm	59920000
d	15	Pp	ss	plasmid-	16	Gm	16240000
d	15	Pp	ss	pQBR57	0	Gm	25760000
d	15	Pp	ss	pQBR57	16	Gm	19600000
d	17	Pf	co	plasmid-	0	Sm	355600000
d	17	Pf	co	plasmid-	16	Sm	134400000
d	17	Pf	co	pQBR57	0	Sm	347200000
d	17	Pf	co	pQBR57	16	Sm	252000000
d	17	Pf	ss	plasmid-	0	Sm	254800000
d	17	Pf	ss	plasmid-	16	Sm	NA
d	17	Pf	ss	pQBR57	0	Sm	333200000
d	17	Pf	ss	pQBR57	16	Sm	207200000
d	17	Pp	co	plasmid-	0	Gm	8400000
d	17	Pp	co	plasmid-	16	Gm	16800000
d	17	Pp	co	pQBR57	0	Gm	16800000
d	17	Pp	co	pQBR57	16	Gm	56000000
d	17	Pp	ss	plasmid-	0	Gm	56280000
d	17	Pp	ss	plasmid-	16	Gm	30240000
d	17	Pp	ss	pQBR57	0	Gm	45920000
d	17	Pp	ss	pQBR57	16	Gm	53200000
d	23	Pf	co	plasmid-	0	Sm	490000000
d	23	Pf	co	plasmid-	16	Sm	123200000
d	23	Pf	co	pQBR57	0	Sm	498400000
d	23	Pf	co	pQBR57	16	Sm	364000000
d	23	Pf	ss	plasmid-	0	Sm	554400000
d	23	Pf	ss	plasmid-	16	Sm	176400000
d	23	Pf	ss	pQBR57	0	Sm	518000000
d	23	Pf	ss	pQBR57	16	Sm	436800000
d	23	Pp	co	plasmid-	0	Gm	61600000
d	23	Pp	co	plasmid-	16	Gm	25200000
d	23	Pp	co	pQBR57	0	Gm	47600000
d	23	Pp	co	pQBR57	16	Gm	78400000
d	23	Pp	ss	plasmid-	0	Gm	118720000
d	23	Pp	ss	plasmid-	16	Gm	22960000
d	23	Pp	ss	pQBR57	0	Gm	66640000
d	23	Pp	ss	pQBR57	16	Gm	72520000
d	29	Pf	co	plasmid-	0	Sm	607600000
d	29	Pf	co	plasmid-	16	Sm	375200000
d	29	Pf	co	pQBR57	0	Sm	876400000
d	29	Pf	co	pQBR57	16	Sm	414400000
d	29	Pf	ss	plasmid-	0	Sm	658000000
d	29	Pf	ss	plasmid-	16	Sm	NA
d	29	Pf	ss	pQBR57	0	Sm	907200000
d	29	Pf	ss	pQBR57	16	Sm	252000000
d	29	Pp	co	plasmid-	0	Gm	56000000
d	29	Pp	co	plasmid-	16	Gm	44800000
d	29	Pp	co	pQBR57	0	Gm	95200000
d	29	Pp	co	pQBR57	16	Gm	25200000
d	29	Pp	ss	plasmid-	0	Gm	99400000
d	29	Pp	ss	plasmid-	16	Gm	45640000
d	29	Pp	ss	pQBR57	0	Gm	53760000
d	29	Pp	ss	pQBR57	16	Gm	52920000
d	35	Pf	co	plasmid-	0	Sm	397600000
d	35	Pf	co	plasmid-	16	Sm	198800000
d	35	Pf	co	pQBR57	0	Sm	453600000
d	35	Pf	co	pQBR57	16	Sm	271600000
d	35	Pf	ss	plasmid-	0	Sm	610400000
d	35	Pf	ss	plasmid-	16	Sm	509600000
d	35	Pf	ss	pQBR57	0	Sm	355600000
d	35	Pf	ss	pQBR57	16	Sm	481600000
d	35	Pp	co	plasmid-	0	Gm	33600000
d	35	Pp	co	plasmid-	16	Gm	19600000
d	35	Pp	co	pQBR57	0	Gm	16800000
d	35	Pp	co	pQBR57	16	Gm	19600000
d	35	Pp	ss	plasmid-	0	Gm	89040000
d	35	Pp	ss	plasmid-	16	Gm	43400000
d	35	Pp	ss	pQBR57	0	Gm	98000000
d	35	Pp	ss	pQBR57	16	Gm	47040000
d	41	Pf	co	plasmid-	0	Sm	520800000
d	41	Pf	co	plasmid-	16	Sm	322000000
d	41	Pf	co	pQBR57	0	Sm	414400000
d	41	Pf	co	pQBR57	16	Sm	366800000
d	41	Pf	ss	plasmid-	0	Sm	590800000
d	41	Pf	ss	plasmid-	16	Sm	NA
d	41	Pf	ss	pQBR57	0	Sm	459200000
d	41	Pf	ss	pQBR57	16	Sm	501200000
d	41	Pp	co	plasmid-	0	Gm	22400000
d	41	Pp	co	plasmid-	16	Gm	47600000
d	41	Pp	co	pQBR57	0	Gm	44800000
d	41	Pp	co	pQBR57	16	Gm	30800000
d	41	Pp	ss	plasmid-	0	Gm	60760000
d	41	Pp	ss	plasmid-	16	Gm	32200000
d	41	Pp	ss	pQBR57	0	Gm	135520000
d	41	Pp	ss	pQBR57	16	Gm	49000000
d	47	Pf	co	plasmid-	0	Sm	700000000
d	47	Pf	co	plasmid-	16	Sm	341600000
d	47	Pf	co	pQBR57	0	Sm	529200000
d	47	Pf	co	pQBR57	16	Sm	548800000
d	47	Pf	ss	plasmid-	0	Sm	630000000
d	47	Pf	ss	plasmid-	16	Sm	302400000
d	47	Pf	ss	pQBR57	0	Sm	504000000
d	47	Pf	ss	pQBR57	16	Sm	448000000
d	47	Pp	co	plasmid-	0	Gm	67200000
d	47	Pp	co	plasmid-	16	Gm	81200000
d	47	Pp	co	pQBR57	0	Gm	42000000
d	47	Pp	co	pQBR57	16	Gm	75600000
d	47	Pp	ss	plasmid-	0	Gm	117040000
d	47	Pp	ss	plasmid-	16	Gm	56840000
d	47	Pp	ss	pQBR57	0	Gm	143360000
d	47	Pp	ss	pQBR57	16	Gm	100520000
d	53	Pf	co	plasmid-	0	Sm	600600000
d	53	Pf	co	plasmid-	16	Sm	389400000
d	53	Pf	co	pQBR57	0	Sm	336600000
d	53	Pf	co	pQBR57	16	Sm	1201200000
d	53	Pf	ss	plasmid-	0	Sm	742500000
d	53	Pf	ss	plasmid-	16	Sm	112200000
d	53	Pf	ss	pQBR57	0	Sm	504900000
d	53	Pf	ss	pQBR57	16	Sm	448800000
d	53	Pp	co	plasmid-	0	Gm	59400000
d	53	Pp	co	plasmid-	16	Gm	19800000
d	53	Pp	co	pQBR57	0	Gm	39600000
d	53	Pp	co	pQBR57	16	Gm	92400000
d	53	Pp	ss	plasmid-	0	Gm	75900000
d	53	Pp	ss	plasmid-	16	Gm	30690000
d	53	Pp	ss	pQBR57	0	Gm	85800000
d	53	Pp	ss	pQBR57	16	Gm	70950000
d	59	Pf	co	plasmid-	0	Sm	409200000
d	59	Pf	co	plasmid-	16	Sm	194700000
d	59	Pf	co	pQBR57	0	Sm	432300000
d	59	Pf	co	pQBR57	16	Sm	313500000
d	59	Pf	ss	plasmid-	0	Sm	438900000
d	59	Pf	ss	plasmid-	16	Sm	171600000
d	59	Pf	ss	pQBR57	0	Sm	372900000
d	59	Pf	ss	pQBR57	16	Sm	452100000
d	59	Pp	co	plasmid-	0	Gm	92400000
d	59	Pp	co	plasmid-	16	Gm	29700000
d	59	Pp	co	pQBR57	0	Gm	56100000
d	59	Pp	co	pQBR57	16	Gm	46200000
d	59	Pp	ss	plasmid-	0	Gm	77220000
d	59	Pp	ss	plasmid-	16	Gm	46530000
d	59	Pp	ss	pQBR57	0	Gm	38610000
d	59	Pp	ss	pQBR57	16	Gm	42900000
d	65	Pf	co	plasmid-	0	Sm	372900000
d	65	Pf	co	plasmid-	16	Sm	293700000
d	65	Pf	co	pQBR57	0	Sm	339900000
d	65	Pf	co	pQBR57	16	Sm	280500000
d	65	Pf	ss	plasmid-	0	Sm	788700000
d	65	Pf	ss	plasmid-	16	Sm	293700000
d	65	Pf	ss	pQBR57	0	Sm	359700000
d	65	Pf	ss	pQBR57	16	Sm	356400000
d	65	Pp	co	plasmid-	0	Gm	151800000
d	65	Pp	co	plasmid-	16	Gm	112200000
d	65	Pp	co	pQBR57	0	Gm	95700000
d	65	Pp	co	pQBR57	16	Gm	132000000
d	65	Pp	ss	plasmid-	0	Gm	117810000
d	65	Pp	ss	plasmid-	16	Gm	60060000
d	65	Pp	ss	pQBR57	0	Gm	151800000
d	65	Pp	ss	pQBR57	16	Gm	105600000
e	0	Pf	co	pQBR57	0	Sm	1831250
e	0	Pf	co	pQBR57	16	Sm	1831250
e	0	Pf	ss	pQBR57	0	Sm	3662500
e	0	Pf	ss	pQBR57	16	Sm	3662500
e	0	Pp	co	pQBR57	0	Gm	1281250
e	0	Pp	co	pQBR57	16	Gm	1281250
e	0	Pp	ss	pQBR57	0	Gm	2562500
e	0	Pp	ss	pQBR57	16	Gm	2562500
e	1	Pf	co	plasmid-	0	Sm	325000000
e	1	Pf	co	plasmid-	16	Sm	192500000
e	1	Pf	co	pQBR57	0	Sm	380000000
e	1	Pf	co	pQBR57	16	Sm	210000000
e	1	Pf	ss	plasmid-	0	Sm	367500000
e	1	Pf	ss	plasmid-	16	Sm	232500000
e	1	Pf	ss	pQBR57	0	Sm	407500000
e	1	Pf	ss	pQBR57	16	Sm	345000000
e	1	Pp	co	plasmid-	0	Gm	22500000
e	1	Pp	co	plasmid-	16	Gm	10000000
e	1	Pp	co	pQBR57	0	Gm	20000000
e	1	Pp	co	pQBR57	16	Gm	22500000
e	1	Pp	ss	plasmid-	0	Gm	36000000
e	1	Pp	ss	plasmid-	16	Gm	13500000
e	1	Pp	ss	pQBR57	0	Gm	25000000
e	1	Pp	ss	pQBR57	16	Gm	36750000
e	3	Pf	co	plasmid-	0	Sm	237500000
e	3	Pf	co	plasmid-	16	Sm	102500000
e	3	Pf	co	pQBR57	0	Sm	257500000
e	3	Pf	co	pQBR57	16	Sm	185000000
e	3	Pf	ss	plasmid-	0	Sm	222500000
e	3	Pf	ss	plasmid-	16	Sm	120000000
e	3	Pf	ss	pQBR57	0	Sm	277500000
e	3	Pf	ss	pQBR57	16	Sm	160000000
e	3	Pp	co	plasmid-	0	Gm	22500000
e	3	Pp	co	plasmid-	16	Gm	15000000
e	3	Pp	co	pQBR57	0	Gm	17500000
e	3	Pp	co	pQBR57	16	Gm	22500000
e	3	Pp	ss	plasmid-	0	Gm	50500000
e	3	Pp	ss	plasmid-	16	Gm	31250000
e	3	Pp	ss	pQBR57	0	Gm	30000000
e	3	Pp	ss	pQBR57	16	Gm	41000000
e	5	Pf	co	plasmid-	0	Sm	205000000
e	5	Pf	co	plasmid-	16	Sm	75000000
e	5	Pf	co	pQBR57	0	Sm	295000000
e	5	Pf	co	pQBR57	16	Sm	172500000
e	5	Pf	ss	plasmid-	0	Sm	272500000
e	5	Pf	ss	plasmid-	16	Sm	52500000
e	5	Pf	ss	pQBR57	0	Sm	305000000
e	5	Pf	ss	pQBR57	16	Sm	210000000
e	5	Pp	co	plasmid-	0	Gm	22500000
e	5	Pp	co	plasmid-	16	Gm	5000000
e	5	Pp	co	pQBR57	0	Gm	12500000
e	5	Pp	co	pQBR57	16	Gm	15000000
e	5	Pp	ss	plasmid-	0	Gm	36500000
e	5	Pp	ss	plasmid-	16	Gm	17000000
e	5	Pp	ss	pQBR57	0	Gm	36000000
e	5	Pp	ss	pQBR57	16	Gm	41500000
e	7	Pf	co	plasmid-	0	Sm	230000000
e	7	Pf	co	plasmid-	16	Sm	157500000
e	7	Pf	co	pQBR57	0	Sm	257500000
e	7	Pf	co	pQBR57	16	Sm	162500000
e	7	Pf	ss	plasmid-	0	Sm	317500000
e	7	Pf	ss	plasmid-	16	Sm	187500000
e	7	Pf	ss	pQBR57	0	Sm	347500000
e	7	Pf	ss	pQBR57	16	Sm	315000000
e	7	Pp	co	plasmid-	0	Gm	15000000
e	7	Pp	co	plasmid-	16	Gm	17500000
e	7	Pp	co	pQBR57	0	Gm	15000000
e	7	Pp	co	pQBR57	16	Gm	30000000
e	7	Pp	ss	plasmid-	0	Gm	51250000
e	7	Pp	ss	plasmid-	16	Gm	14500000
e	7	Pp	ss	pQBR57	0	Gm	43000000
e	7	Pp	ss	pQBR57	16	Gm	48000000
e	9	Pf	co	plasmid-	0	Sm	350000000
e	9	Pf	co	plasmid-	16	Sm	125000000
e	9	Pf	co	pQBR57	0	Sm	312500000
e	9	Pf	co	pQBR57	16	Sm	247500000
e	9	Pf	ss	plasmid-	0	Sm	467500000
e	9	Pf	ss	plasmid-	16	Sm	177500000
e	9	Pf	ss	pQBR57	0	Sm	330000000
e	9	Pf	ss	pQBR57	16	Sm	217500000
e	9	Pp	co	plasmid-	0	Gm	30000000
e	9	Pp	co	plasmid-	16	Gm	25000000
e	9	Pp	co	pQBR57	0	Gm	32500000
e	9	Pp	co	pQBR57	16	Gm	27500000
e	9	Pp	ss	plasmid-	0	Gm	64500000
e	9	Pp	ss	plasmid-	16	Gm	37250000
e	9	Pp	ss	pQBR57	0	Gm	55750000
e	9	Pp	ss	pQBR57	16	Gm	52000000
e	11	Pf	co	plasmid-	0	Sm	240000000
e	11	Pf	co	plasmid-	16	Sm	120000000
e	11	Pf	co	pQBR57	0	Sm	277500000
e	11	Pf	co	pQBR57	16	Sm	207500000
e	11	Pf	ss	plasmid-	0	Sm	215000000
e	11	Pf	ss	plasmid-	16	Sm	160000000
e	11	Pf	ss	pQBR57	0	Sm	285000000
e	11	Pf	ss	pQBR57	16	Sm	172500000
e	11	Pp	co	plasmid-	0	Gm	20000000
e	11	Pp	co	plasmid-	16	Gm	50000000
e	11	Pp	co	pQBR57	0	Gm	32500000
e	11	Pp	co	pQBR57	16	Gm	47500000
e	11	Pp	ss	plasmid-	0	Gm	36250000
e	11	Pp	ss	plasmid-	16	Gm	22250000
e	11	Pp	ss	pQBR57	0	Gm	31500000
e	11	Pp	ss	pQBR57	16	Gm	26750000
e	13	Pf	co	plasmid-	0	Sm	600000000
e	13	Pf	co	plasmid-	16	Sm	95000000
e	13	Pf	co	pQBR57	0	Sm	405000000
e	13	Pf	co	pQBR57	16	Sm	360000000
e	13	Pf	ss	plasmid-	0	Sm	402500000
e	13	Pf	ss	plasmid-	16	Sm	277500000
e	13	Pf	ss	pQBR57	0	Sm	615000000
e	13	Pf	ss	pQBR57	16	Sm	370000000
e	13	Pp	co	plasmid-	0	Gm	47500000
e	13	Pp	co	plasmid-	16	Gm	30000000
e	13	Pp	co	pQBR57	0	Gm	60000000
e	13	Pp	co	pQBR57	16	Gm	95000000
e	13	Pp	ss	plasmid-	0	Gm	61750000
e	13	Pp	ss	plasmid-	16	Gm	41250000
e	13	Pp	ss	pQBR57	0	Gm	49500000
e	13	Pp	ss	pQBR57	16	Gm	40000000
e	15	Pf	co	plasmid-	0	Sm	179200000
e	15	Pf	co	plasmid-	16	Sm	28000000
e	15	Pf	co	pQBR57	0	Sm	240800000
e	15	Pf	co	pQBR57	16	Sm	184800000
e	15	Pf	ss	plasmid-	0	Sm	266000000
e	15	Pf	ss	plasmid-	16	Sm	120400000
e	15	Pf	ss	pQBR57	0	Sm	254800000
e	15	Pf	ss	pQBR57	16	Sm	173600000
e	15	Pp	co	plasmid-	0	Gm	11200000
e	15	Pp	co	plasmid-	16	Gm	5600000
e	15	Pp	co	pQBR57	0	Gm	28000000
e	15	Pp	co	pQBR57	16	Gm	36400000
e	15	Pp	ss	plasmid-	0	Gm	36120000
e	15	Pp	ss	plasmid-	16	Gm	17080000
e	15	Pp	ss	pQBR57	0	Gm	44240000
e	15	Pp	ss	pQBR57	16	Gm	34160000
e	17	Pf	co	plasmid-	0	Sm	266000000
e	17	Pf	co	plasmid-	16	Sm	86800000
e	17	Pf	co	pQBR57	0	Sm	336000000
e	17	Pf	co	pQBR57	16	Sm	274400000
e	17	Pf	ss	plasmid-	0	Sm	333200000
e	17	Pf	ss	plasmid-	16	Sm	134400000
e	17	Pf	ss	pQBR57	0	Sm	501200000
e	17	Pf	ss	pQBR57	16	Sm	400400000
e	17	Pp	co	plasmid-	0	Gm	14000000
e	17	Pp	co	plasmid-	16	Gm	22400000
e	17	Pp	co	pQBR57	0	Gm	36400000
e	17	Pp	co	pQBR57	16	Gm	25200000
e	17	Pp	ss	plasmid-	0	Gm	23520000
e	17	Pp	ss	plasmid-	16	Gm	7560000
e	17	Pp	ss	pQBR57	0	Gm	52080000
e	17	Pp	ss	pQBR57	16	Gm	70840000
e	23	Pf	co	plasmid-	0	Sm	431200000
e	23	Pf	co	plasmid-	16	Sm	198800000
e	23	Pf	co	pQBR57	0	Sm	291200000
e	23	Pf	co	pQBR57	16	Sm	257600000
e	23	Pf	ss	plasmid-	0	Sm	529200000
e	23	Pf	ss	plasmid-	16	Sm	291200000
e	23	Pf	ss	pQBR57	0	Sm	434000000
e	23	Pf	ss	pQBR57	16	Sm	420000000
e	23	Pp	co	plasmid-	0	Gm	64400000
e	23	Pp	co	plasmid-	16	Gm	47600000
e	23	Pp	co	pQBR57	0	Gm	70000000
e	23	Pp	co	pQBR57	16	Gm	100800000
e	23	Pp	ss	plasmid-	0	Gm	65800000
e	23	Pp	ss	plasmid-	16	Gm	34160000
e	23	Pp	ss	pQBR57	0	Gm	123480000
e	23	Pp	ss	pQBR57	16	Gm	76440000
e	29	Pf	co	plasmid-	0	Sm	361200000
e	29	Pf	co	plasmid-	16	Sm	316400000
e	29	Pf	co	pQBR57	0	Sm	554400000
e	29	Pf	co	pQBR57	16	Sm	646800000
e	29	Pf	ss	plasmid-	0	Sm	501200000
e	29	Pf	ss	plasmid-	16	Sm	358400000
e	29	Pf	ss	pQBR57	0	Sm	520800000
e	29	Pf	ss	pQBR57	16	Sm	543200000
e	29	Pp	co	plasmid-	0	Gm	53200000
e	29	Pp	co	plasmid-	16	Gm	53200000
e	29	Pp	co	pQBR57	0	Gm	53200000
e	29	Pp	co	pQBR57	16	Gm	67200000
e	29	Pp	ss	plasmid-	0	Gm	85680000
e	29	Pp	ss	plasmid-	16	Gm	53200000
e	29	Pp	ss	pQBR57	0	Gm	114520000
e	29	Pp	ss	pQBR57	16	Gm	99960000
e	35	Pf	co	plasmid-	0	Sm	520800000
e	35	Pf	co	plasmid-	16	Sm	232400000
e	35	Pf	co	pQBR57	0	Sm	324800000
e	35	Pf	co	pQBR57	16	Sm	280000000
e	35	Pf	ss	plasmid-	0	Sm	481600000
e	35	Pf	ss	plasmid-	16	Sm	316400000
e	35	Pf	ss	pQBR57	0	Sm	501200000
e	35	Pf	ss	pQBR57	16	Sm	285600000
e	35	Pp	co	plasmid-	0	Gm	28000000
e	35	Pp	co	plasmid-	16	Gm	11200000
e	35	Pp	co	pQBR57	0	Gm	70000000
e	35	Pp	co	pQBR57	16	Gm	16800000
e	35	Pp	ss	plasmid-	0	Gm	101080000
e	35	Pp	ss	plasmid-	16	Gm	40040000
e	35	Pp	ss	pQBR57	0	Gm	68320000
e	35	Pp	ss	pQBR57	16	Gm	67200000
e	41	Pf	co	plasmid-	0	Sm	658000000
e	41	Pf	co	plasmid-	16	Sm	372400000
e	41	Pf	co	pQBR57	0	Sm	498400000
e	41	Pf	co	pQBR57	16	Sm	495600000
e	41	Pf	ss	plasmid-	0	Sm	607600000
e	41	Pf	ss	plasmid-	16	Sm	439600000
e	41	Pf	ss	pQBR57	0	Sm	459200000
e	41	Pf	ss	pQBR57	16	Sm	378000000
e	41	Pp	co	plasmid-	0	Gm	44800000
e	41	Pp	co	plasmid-	16	Gm	70000000
e	41	Pp	co	pQBR57	0	Gm	70000000
e	41	Pp	co	pQBR57	16	Gm	58800000
e	41	Pp	ss	plasmid-	0	Gm	86520000
e	41	Pp	ss	plasmid-	16	Gm	58240000
e	41	Pp	ss	pQBR57	0	Gm	91560000
e	41	Pp	ss	pQBR57	16	Gm	43400000
e	47	Pf	co	plasmid-	0	Sm	649600000
e	47	Pf	co	plasmid-	16	Sm	428400000
e	47	Pf	co	pQBR57	0	Sm	590800000
e	47	Pf	co	pQBR57	16	Sm	515200000
e	47	Pf	ss	plasmid-	0	Sm	772800000
e	47	Pf	ss	plasmid-	16	Sm	316400000
e	47	Pf	ss	pQBR57	0	Sm	599200000
e	47	Pf	ss	pQBR57	16	Sm	557200000
e	47	Pp	co	plasmid-	0	Gm	58800000
e	47	Pp	co	plasmid-	16	Gm	22400000
e	47	Pp	co	pQBR57	0	Gm	95200000
e	47	Pp	co	pQBR57	16	Gm	70000000
e	47	Pp	ss	plasmid-	0	Gm	162960000
e	47	Pp	ss	plasmid-	16	Gm	38360000
e	47	Pp	ss	pQBR57	0	Gm	112000000
e	47	Pp	ss	pQBR57	16	Gm	83440000
e	53	Pf	co	plasmid-	0	Sm	392700000
e	53	Pf	co	plasmid-	16	Sm	323400000
e	53	Pf	co	pQBR57	0	Sm	356400000
e	53	Pf	co	pQBR57	16	Sm	544500000
e	53	Pf	ss	plasmid-	0	Sm	627000000
e	53	Pf	ss	plasmid-	16	Sm	287100000
e	53	Pf	ss	pQBR57	0	Sm	481800000
e	53	Pf	ss	pQBR57	16	Sm	825000000
e	53	Pp	co	plasmid-	0	Gm	23100000
e	53	Pp	co	plasmid-	16	Gm	49500000
e	53	Pp	co	pQBR57	0	Gm	69300000
e	53	Pp	co	pQBR57	16	Gm	23100000
e	53	Pp	ss	plasmid-	0	Gm	101970000
e	53	Pp	ss	plasmid-	16	Gm	37290000
e	53	Pp	ss	pQBR57	0	Gm	104280000
e	53	Pp	ss	pQBR57	16	Gm	66000000
e	59	Pf	co	plasmid-	0	Sm	686400000
e	59	Pf	co	plasmid-	16	Sm	300300000
e	59	Pf	co	pQBR57	0	Sm	326700000
e	59	Pf	co	pQBR57	16	Sm	300300000
e	59	Pf	ss	plasmid-	0	Sm	429000000
e	59	Pf	ss	plasmid-	16	Sm	231000000
e	59	Pf	ss	pQBR57	0	Sm	396000000
e	59	Pf	ss	pQBR57	16	Sm	412500000
e	59	Pp	co	plasmid-	0	Gm	46200000
e	59	Pp	co	plasmid-	16	Gm	39600000
e	59	Pp	co	pQBR57	0	Gm	36300000
e	59	Pp	co	pQBR57	16	Gm	16500000
e	59	Pp	ss	plasmid-	0	Gm	63690000
e	59	Pp	ss	plasmid-	16	Gm	30690000
e	59	Pp	ss	pQBR57	0	Gm	80850000
e	59	Pp	ss	pQBR57	16	Gm	58080000
e	65	Pf	co	plasmid-	0	Sm	422400000
e	65	Pf	co	plasmid-	16	Sm	135300000
e	65	Pf	co	pQBR57	0	Sm	435600000
e	65	Pf	co	pQBR57	16	Sm	458700000
e	65	Pf	ss	plasmid-	0	Sm	805200000
e	65	Pf	ss	plasmid-	16	Sm	508200000
e	65	Pf	ss	pQBR57	0	Sm	653400000
e	65	Pf	ss	pQBR57	16	Sm	636900000
e	65	Pp	co	plasmid-	0	Gm	128700000
e	65	Pp	co	plasmid-	16	Gm	128700000
e	65	Pp	co	pQBR57	0	Gm	181500000
e	65	Pp	co	pQBR57	16	Gm	108900000
e	65	Pp	ss	plasmid-	0	Gm	118140000
e	65	Pp	ss	plasmid-	16	Gm	62040000
e	65	Pp	ss	pQBR57	0	Gm	123420000
e	65	Pp	ss	pQBR57	16	Gm	77880000
f	0	Pf	co	pQBR57	0	Sm	1675000
f	0	Pf	co	pQBR57	16	Sm	1675000
f	0	Pf	ss	pQBR57	0	Sm	3350000
f	0	Pf	ss	pQBR57	16	Sm	3350000
f	0	Pp	co	pQBR57	0	Gm	1681250
f	0	Pp	co	pQBR57	16	Gm	1681250
f	0	Pp	ss	pQBR57	0	Gm	3362500
f	0	Pp	ss	pQBR57	16	Gm	3362500
f	1	Pf	co	plasmid-	0	Sm	287500000
f	1	Pf	co	plasmid-	16	Sm	185000000
f	1	Pf	co	pQBR57	0	Sm	477500000
f	1	Pf	co	pQBR57	16	Sm	200000000
f	1	Pf	ss	plasmid-	0	Sm	327500000
f	1	Pf	ss	plasmid-	16	Sm	170000000
f	1	Pf	ss	pQBR57	0	Sm	392500000
f	1	Pf	ss	pQBR57	16	Sm	360000000
f	1	Pp	co	plasmid-	0	Gm	15000000
f	1	Pp	co	plasmid-	16	Gm	17500000
f	1	Pp	co	pQBR57	0	Gm	40000000
f	1	Pp	co	pQBR57	16	Gm	25000000
f	1	Pp	ss	plasmid-	0	Gm	42250000
f	1	Pp	ss	plasmid-	16	Gm	13600000
f	1	Pp	ss	pQBR57	0	Gm	35000000
f	1	Pp	ss	pQBR57	16	Gm	37000000
f	3	Pf	co	plasmid-	0	Sm	275000000
f	3	Pf	co	plasmid-	16	Sm	97500000
f	3	Pf	co	pQBR57	0	Sm	305000000
f	3	Pf	co	pQBR57	16	Sm	220000000
f	3	Pf	ss	plasmid-	0	Sm	260000000
f	3	Pf	ss	plasmid-	16	Sm	192500000
f	3	Pf	ss	pQBR57	0	Sm	280000000
f	3	Pf	ss	pQBR57	16	Sm	192500000
f	3	Pp	co	plasmid-	0	Gm	35000000
f	3	Pp	co	plasmid-	16	Gm	30000000
f	3	Pp	co	pQBR57	0	Gm	17500000
f	3	Pp	co	pQBR57	16	Gm	32500000
f	3	Pp	ss	plasmid-	0	Gm	37750000
f	3	Pp	ss	plasmid-	16	Gm	11250000
f	3	Pp	ss	pQBR57	0	Gm	38000000
f	3	Pp	ss	pQBR57	16	Gm	35500000
f	5	Pf	co	plasmid-	0	Sm	265000000
f	5	Pf	co	plasmid-	16	Sm	42500000
f	5	Pf	co	pQBR57	0	Sm	210000000
f	5	Pf	co	pQBR57	16	Sm	215000000
f	5	Pf	ss	plasmid-	0	Sm	280000000
f	5	Pf	ss	plasmid-	16	Sm	107500000
f	5	Pf	ss	pQBR57	0	Sm	155000000
f	5	Pf	ss	pQBR57	16	Sm	227500000
f	5	Pp	co	plasmid-	0	Gm	22500000
f	5	Pp	co	plasmid-	16	Gm	12500000
f	5	Pp	co	pQBR57	0	Gm	32500000
f	5	Pp	co	pQBR57	16	Gm	30000000
f	5	Pp	ss	plasmid-	0	Gm	36000000
f	5	Pp	ss	plasmid-	16	Gm	10500000
f	5	Pp	ss	pQBR57	0	Gm	24250000
f	5	Pp	ss	pQBR57	16	Gm	51750000
f	7	Pf	co	plasmid-	0	Sm	305000000
f	7	Pf	co	plasmid-	16	Sm	182500000
f	7	Pf	co	pQBR57	0	Sm	282500000
f	7	Pf	co	pQBR57	16	Sm	255000000
f	7	Pf	ss	plasmid-	0	Sm	272500000
f	7	Pf	ss	plasmid-	16	Sm	147500000
f	7	Pf	ss	pQBR57	0	Sm	315000000
f	7	Pf	ss	pQBR57	16	Sm	267500000
f	7	Pp	co	plasmid-	0	Gm	20000000
f	7	Pp	co	plasmid-	16	Gm	20000000
f	7	Pp	co	pQBR57	0	Gm	17500000
f	7	Pp	co	pQBR57	16	Gm	30000000
f	7	Pp	ss	plasmid-	0	Gm	46750000
f	7	Pp	ss	plasmid-	16	Gm	21500000
f	7	Pp	ss	pQBR57	0	Gm	42750000
f	7	Pp	ss	pQBR57	16	Gm	57500000
f	9	Pf	co	plasmid-	0	Sm	312500000
f	9	Pf	co	plasmid-	16	Sm	160000000
f	9	Pf	co	pQBR57	0	Sm	252500000
f	9	Pf	co	pQBR57	16	Sm	317500000
f	9	Pf	ss	plasmid-	0	Sm	257500000
f	9	Pf	ss	plasmid-	16	Sm	105000000
f	9	Pf	ss	pQBR57	0	Sm	345000000
f	9	Pf	ss	pQBR57	16	Sm	225000000
f	9	Pp	co	plasmid-	0	Gm	62500000
f	9	Pp	co	plasmid-	16	Gm	25000000
f	9	Pp	co	pQBR57	0	Gm	12500000
f	9	Pp	co	pQBR57	16	Gm	25000000
f	9	Pp	ss	plasmid-	0	Gm	40250000
f	9	Pp	ss	plasmid-	16	Gm	39000000
f	9	Pp	ss	pQBR57	0	Gm	35500000
f	9	Pp	ss	pQBR57	16	Gm	45250000
f	11	Pf	co	plasmid-	0	Sm	197500000
f	11	Pf	co	plasmid-	16	Sm	62500000
f	11	Pf	co	pQBR57	0	Sm	217500000
f	11	Pf	co	pQBR57	16	Sm	290000000
f	11	Pf	ss	plasmid-	0	Sm	237500000
f	11	Pf	ss	plasmid-	16	Sm	147500000
f	11	Pf	ss	pQBR57	0	Sm	222500000
f	11	Pf	ss	pQBR57	16	Sm	325000000
f	11	Pp	co	plasmid-	0	Gm	30000000
f	11	Pp	co	plasmid-	16	Gm	15000000
f	11	Pp	co	pQBR57	0	Gm	22500000
f	11	Pp	co	pQBR57	16	Gm	17500000
f	11	Pp	ss	plasmid-	0	Gm	37250000
f	11	Pp	ss	plasmid-	16	Gm	12750000
f	11	Pp	ss	pQBR57	0	Gm	19250000
f	11	Pp	ss	pQBR57	16	Gm	67750000
f	13	Pf	co	plasmid-	0	Sm	435000000
f	13	Pf	co	plasmid-	16	Sm	240000000
f	13	Pf	co	pQBR57	0	Sm	397500000
f	13	Pf	co	pQBR57	16	Sm	420000000
f	13	Pf	ss	plasmid-	0	Sm	465000000
f	13	Pf	ss	plasmid-	16	Sm	227500000
f	13	Pf	ss	pQBR57	0	Sm	530000000
f	13	Pf	ss	pQBR57	16	Sm	542500000
f	13	Pp	co	plasmid-	0	Gm	62500000
f	13	Pp	co	plasmid-	16	Gm	40000000
f	13	Pp	co	pQBR57	0	Gm	62500000
f	13	Pp	co	pQBR57	16	Gm	25000000
f	13	Pp	ss	plasmid-	0	Gm	60500000
f	13	Pp	ss	plasmid-	16	Gm	42750000
f	13	Pp	ss	pQBR57	0	Gm	72500000
f	13	Pp	ss	pQBR57	16	Gm	48000000
f	15	Pf	co	plasmid-	0	Sm	324800000
f	15	Pf	co	plasmid-	16	Sm	112000000
f	15	Pf	co	pQBR57	0	Sm	294000000
f	15	Pf	co	pQBR57	16	Sm	254800000
f	15	Pf	ss	plasmid-	0	Sm	207200000
f	15	Pf	ss	plasmid-	16	Sm	137200000
f	15	Pf	ss	pQBR57	0	Sm	271600000
f	15	Pf	ss	pQBR57	16	Sm	170800000
f	15	Pp	co	plasmid-	0	Gm	36400000
f	15	Pp	co	plasmid-	16	Gm	28000000
f	15	Pp	co	pQBR57	0	Gm	36400000
f	15	Pp	co	pQBR57	16	Gm	39200000
f	15	Pp	ss	plasmid-	0	Gm	47040000
f	15	Pp	ss	plasmid-	16	Gm	17080000
f	15	Pp	ss	pQBR57	0	Gm	68880000
f	15	Pp	ss	pQBR57	16	Gm	30800000
f	17	Pf	co	plasmid-	0	Sm	445200000
f	17	Pf	co	plasmid-	16	Sm	148400000
f	17	Pf	co	pQBR57	0	Sm	280000000
f	17	Pf	co	pQBR57	16	Sm	347200000
f	17	Pf	ss	plasmid-	0	Sm	285600000
f	17	Pf	ss	plasmid-	16	Sm	184800000
f	17	Pf	ss	pQBR57	0	Sm	322000000
f	17	Pf	ss	pQBR57	16	Sm	232400000
f	17	Pp	co	plasmid-	0	Gm	25200000
f	17	Pp	co	plasmid-	16	Gm	30800000
f	17	Pp	co	pQBR57	0	Gm	30800000
f	17	Pp	co	pQBR57	16	Gm	64400000
f	17	Pp	ss	plasmid-	0	Gm	50960000
f	17	Pp	ss	plasmid-	16	Gm	40040000
f	17	Pp	ss	pQBR57	0	Gm	64400000
f	17	Pp	ss	pQBR57	16	Gm	45920000
f	23	Pf	co	plasmid-	0	Sm	434000000
f	23	Pf	co	plasmid-	16	Sm	201600000
f	23	Pf	co	pQBR57	0	Sm	358400000
f	23	Pf	co	pQBR57	16	Sm	319200000
f	23	Pf	ss	plasmid-	0	Sm	585200000
f	23	Pf	ss	plasmid-	16	Sm	305200000
f	23	Pf	ss	pQBR57	0	Sm	484400000
f	23	Pf	ss	pQBR57	16	Sm	386400000
f	23	Pp	co	plasmid-	0	Gm	44800000
f	23	Pp	co	plasmid-	16	Gm	22400000
f	23	Pp	co	pQBR57	0	Gm	42000000
f	23	Pp	co	pQBR57	16	Gm	28000000
f	23	Pp	ss	plasmid-	0	Gm	85120000
f	23	Pp	ss	plasmid-	16	Gm	41160000
f	23	Pp	ss	pQBR57	0	Gm	138040000
f	23	Pp	ss	pQBR57	16	Gm	37240000
f	29	Pf	co	plasmid-	0	Sm	728000000
f	29	Pf	co	plasmid-	16	Sm	364000000
f	29	Pf	co	pQBR57	0	Sm	638400000
f	29	Pf	co	pQBR57	16	Sm	588000000
f	29	Pf	ss	plasmid-	0	Sm	649600000
f	29	Pf	ss	plasmid-	16	Sm	537600000
f	29	Pf	ss	pQBR57	0	Sm	487200000
f	29	Pf	ss	pQBR57	16	Sm	585200000
f	29	Pp	co	plasmid-	0	Gm	64400000
f	29	Pp	co	plasmid-	16	Gm	44800000
f	29	Pp	co	pQBR57	0	Gm	50400000
f	29	Pp	co	pQBR57	16	Gm	47600000
f	29	Pp	ss	plasmid-	0	Gm	80360000
f	29	Pp	ss	plasmid-	16	Gm	60760000
f	29	Pp	ss	pQBR57	0	Gm	121800000
f	29	Pp	ss	pQBR57	16	Gm	73920000
f	35	Pf	co	plasmid-	0	Sm	428400000
f	35	Pf	co	plasmid-	16	Sm	282800000
f	35	Pf	co	pQBR57	0	Sm	344400000
f	35	Pf	co	pQBR57	16	Sm	414400000
f	35	Pf	ss	plasmid-	0	Sm	730800000
f	35	Pf	ss	plasmid-	16	Sm	330400000
f	35	Pf	ss	pQBR57	0	Sm	506800000
f	35	Pf	ss	pQBR57	16	Sm	526400000
f	35	Pp	co	plasmid-	0	Gm	19600000
f	35	Pp	co	plasmid-	16	Gm	19600000
f	35	Pp	co	pQBR57	0	Gm	25200000
f	35	Pp	co	pQBR57	16	Gm	36400000
f	35	Pp	ss	plasmid-	0	Gm	64120000
f	35	Pp	ss	plasmid-	16	Gm	45640000
f	35	Pp	ss	pQBR57	0	Gm	85680000
f	35	Pp	ss	pQBR57	16	Gm	91000000
f	41	Pf	co	plasmid-	0	Sm	492800000
f	41	Pf	co	plasmid-	16	Sm	313600000
f	41	Pf	co	pQBR57	0	Sm	484400000
f	41	Pf	co	pQBR57	16	Sm	602000000
f	41	Pf	ss	plasmid-	0	Sm	739200000
f	41	Pf	ss	plasmid-	16	Sm	294000000
f	41	Pf	ss	pQBR57	0	Sm	389200000
f	41	Pf	ss	pQBR57	16	Sm	341600000
f	41	Pp	co	plasmid-	0	Gm	30800000
f	41	Pp	co	plasmid-	16	Gm	28000000
f	41	Pp	co	pQBR57	0	Gm	39200000
f	41	Pp	co	pQBR57	16	Gm	44800000
f	41	Pp	ss	plasmid-	0	Gm	96040000
f	41	Pp	ss	plasmid-	16	Gm	45640000
f	41	Pp	ss	pQBR57	0	Gm	73920000
f	41	Pp	ss	pQBR57	16	Gm	118720000
f	47	Pf	co	plasmid-	0	Sm	501200000
f	47	Pf	co	plasmid-	16	Sm	316400000
f	47	Pf	co	pQBR57	0	Sm	621600000
f	47	Pf	co	pQBR57	16	Sm	453600000
f	47	Pf	ss	plasmid-	0	Sm	700000000
f	47	Pf	ss	plasmid-	16	Sm	588000000
f	47	Pf	ss	pQBR57	0	Sm	624400000
f	47	Pf	ss	pQBR57	16	Sm	453600000
f	47	Pp	co	plasmid-	0	Gm	36400000
f	47	Pp	co	plasmid-	16	Gm	25200000
f	47	Pp	co	pQBR57	0	Gm	28000000
f	47	Pp	co	pQBR57	16	Gm	16800000
f	47	Pp	ss	plasmid-	0	Gm	84280000
f	47	Pp	ss	plasmid-	16	Gm	71680000
f	47	Pp	ss	pQBR57	0	Gm	122360000
f	47	Pp	ss	pQBR57	16	Gm	123200000
f	53	Pf	co	plasmid-	0	Sm	752400000
f	53	Pf	co	plasmid-	16	Sm	491700000
f	53	Pf	co	pQBR57	0	Sm	442200000
f	53	Pf	co	pQBR57	16	Sm	785400000
f	53	Pf	ss	plasmid-	0	Sm	742500000
f	53	Pf	ss	plasmid-	16	Sm	412500000
f	53	Pf	ss	pQBR57	0	Sm	504900000
f	53	Pf	ss	pQBR57	16	Sm	564300000
f	53	Pp	co	plasmid-	0	Gm	66000000
f	53	Pp	co	plasmid-	16	Gm	42900000
f	53	Pp	co	pQBR57	0	Gm	36300000
f	53	Pp	co	pQBR57	16	Gm	168300000
f	53	Pp	ss	plasmid-	0	Gm	158400000
f	53	Pp	ss	plasmid-	16	Gm	111210000
f	53	Pp	ss	pQBR57	0	Gm	94380000
f	53	Pp	ss	pQBR57	16	Gm	123090000
f	59	Pf	co	plasmid-	0	Sm	613800000
f	59	Pf	co	plasmid-	16	Sm	273900000
f	59	Pf	co	pQBR57	0	Sm	396000000
f	59	Pf	co	pQBR57	16	Sm	419100000
f	59	Pf	ss	plasmid-	0	Sm	660000000
f	59	Pf	ss	plasmid-	16	Sm	372900000
f	59	Pf	ss	pQBR57	0	Sm	389400000
f	59	Pf	ss	pQBR57	16	Sm	369600000
f	59	Pp	co	plasmid-	0	Gm	82500000
f	59	Pp	co	plasmid-	16	Gm	29700000
f	59	Pp	co	pQBR57	0	Gm	82500000
f	59	Pp	co	pQBR57	16	Gm	89100000
f	59	Pp	ss	plasmid-	0	Gm	107580000
f	59	Pp	ss	plasmid-	16	Gm	44220000
f	59	Pp	ss	pQBR57	0	Gm	103290000
f	59	Pp	ss	pQBR57	16	Gm	97680000
f	65	Pf	co	plasmid-	0	Sm	455400000
f	65	Pf	co	plasmid-	16	Sm	105600000
f	65	Pf	co	pQBR57	0	Sm	359700000
f	65	Pf	co	pQBR57	16	Sm	425700000
f	65	Pf	ss	plasmid-	0	Sm	1075800000
f	65	Pf	ss	plasmid-	16	Sm	448800000
f	65	Pf	ss	pQBR57	0	Sm	660000000
f	65	Pf	ss	pQBR57	16	Sm	481800000
f	65	Pp	co	plasmid-	0	Gm	135300000
f	65	Pp	co	plasmid-	16	Gm	69300000
f	65	Pp	co	pQBR57	0	Gm	85800000
f	65	Pp	co	pQBR57	16	Gm	89100000
f	65	Pp	ss	plasmid-	0	Gm	108570000
f	65	Pp	ss	plasmid-	16	Gm	58080000
f	65	Pp	ss	pQBR57	0	Gm	122100000
f	65	Pp	ss	pQBR57	16	Gm	134970000

## Sheet: Supplementary Table 7
sample_number = sample number in sequencing run; cln_name = code referring to that clone; actp.status = disrupted or wild-type; actp.mutation = impact of the mutation on actP; technical.rep = replicate experiment in which this clone was tested; ratio = m_acetate/m_glycerol; difference = m_acetate - m_glycerol.
sample_number	cln_name	actp.status	actp.mutation	technical.rep	ratio	difference
1	A.01.65.G.002	disrupted	disruptive_inframe_insertion	a	0.582984	-0.65526
1	A.01.65.G.002	disrupted	disruptive_inframe_insertion	b	0.634581	-0.543343
1	A.01.65.G.002	disrupted	disruptive_inframe_insertion	c	0.615187	-0.613029
2	A.02.65.G.011	disrupted	missense_variant	a	0.710287	-0.51187
2	A.02.65.G.011	disrupted	missense_variant	b	0.785317	-0.38107
2	A.02.65.G.011	disrupted	missense_variant	c	0.922847	-0.131659
3	A.03.65.S.004	disrupted	disruptive_inframe_deletion	a	0.568222	-0.839276
3	A.03.65.S.004	disrupted	disruptive_inframe_deletion	b	0.567579	-0.74179
3	A.03.65.S.004	disrupted	disruptive_inframe_deletion	c	0.548313	-0.817256
5	A.04.65.S.011	disrupted	disruptive_inframe_insertion	a	0.615928	-0.681453
5	A.04.65.S.011	disrupted	disruptive_inframe_insertion	b	0.596879	-0.690385
5	A.04.65.S.011	disrupted	disruptive_inframe_insertion	c	0.552069	-0.786144
13	A.10.65.G.006	wt	none	a	0.690367	-0.607605
13	A.10.65.G.006	wt	none	b	0.707818	-0.476871
13	A.10.65.G.006	wt	none	c	0.765002	-0.441265
16	A.11.65.S.051	wt	none	a	0.619137	-0.689578
16	A.11.65.S.051	wt	none	b	0.528886	-0.757013
16	A.11.65.S.051	wt	none	c	0.587148	-0.776492
20	A.12.65.S.037	wt	none	a	0.624852	-0.668706
20	A.12.65.S.037	wt	none	b	0.612145	-0.727868
20	A.12.65.S.037	wt	none	c	0.600407	-0.706115
39	B.01.65.G.012	disrupted	frameshift_variant	a	0.532381	-0.878519
39	B.01.65.G.012	disrupted	frameshift_variant	b	0.550156	-0.758251
39	B.01.65.G.012	disrupted	frameshift_variant	c	0.546483	-0.816595
41	B.02.65.G.021	disrupted	missense_variant	a	0.600097	-0.757831
41	B.02.65.G.021	disrupted	missense_variant	b	0.627441	-0.696619
41	B.02.65.G.021	disrupted	missense_variant	c	0.611152	-0.776456
42	B.03.65.S.005	wt	none	a	0.586394	-0.80602
42	B.03.65.S.005	wt	none	b	0.573296	-0.814344
42	B.03.65.S.005	wt	none	c	0.587222	-0.830086
44	B.04.65.S.016	disrupted	frameshift_variant	a	0.559415	-0.812398
44	B.04.65.S.016	disrupted	frameshift_variant	b	0.580078	-0.797472
44	B.04.65.S.016	disrupted	frameshift_variant	c	0.611989	-0.709296
49	B.09.65.G.029	wt	none	a	0.781582	-0.412379
49	B.09.65.G.029	wt	none	b	0.797542	-0.374837
49	B.09.65.G.029	wt	none	c	0.892511	-0.185272
53	B.10.65.G.004	wt	none	a	0.59923	-0.76198
53	B.10.65.G.004	wt	none	b	0.692952	-0.568653
53	B.10.65.G.004	wt	none	c	0.640556	-0.705132
56	B.11.65.S.044	wt	none	a	0.660388	-0.656121
56	B.11.65.S.044	wt	none	b	0.5489	-0.657522
56	B.11.65.S.044	wt	none	c	0.658744	-0.711448
59	B.12.65.S.042	wt	none	a	0.607713	-0.734183
59	B.12.65.S.042	wt	none	b	0.567831	-0.795164
59	B.12.65.S.042	wt	none	c	0.616141	-0.805245
62	C.01.65.G.021	disrupted	disruptive_inframe_insertion	a	0.818183	-0.342309
62	C.01.65.G.021	disrupted	disruptive_inframe_insertion	b	0.802372	-0.367059
62	C.01.65.G.021	disrupted	disruptive_inframe_insertion	c	0.862012	-0.25335
64	C.02.65.G.016	disrupted	disruptive_inframe_deletion	a	0.889229	-0.189478
64	C.02.65.G.016	disrupted	disruptive_inframe_deletion	b	0.839288	-0.250362
64	C.02.65.G.016	disrupted	disruptive_inframe_deletion	c	0.761967	-0.390028
65	C.03.65.S.022	disrupted	missense_variant	a	0.459519	-1.13708
65	C.03.65.S.022	disrupted	missense_variant	b	0.549024	-0.833627
65	C.03.65.S.022	disrupted	missense_variant	c	0.557247	-0.809343
67	C.04.65.S.004	disrupted	disruptive_inframe_deletion	a	0.657818	-0.619619
67	C.04.65.S.004	disrupted	disruptive_inframe_deletion	b	0.597186	-0.766587
67	C.04.65.S.004	disrupted	disruptive_inframe_deletion	c	0.588168	-0.732148
73	C.09.65.G.032	wt	none	a	0.711784	-0.527107
73	C.09.65.G.032	wt	none	b	0.708872	-0.502883
73	C.09.65.G.032	wt	none	c	0.820055	-0.351624
77	C.10.65.G.027	wt	none	a	0.766581	-0.43365
77	C.10.65.G.027	wt	none	b	0.717463	-0.52138
77	C.10.65.G.027	wt	none	c	0.737337	-0.51986
80	C.11.65.S.060	wt	none	a	0.613395	-0.748933
80	C.11.65.S.060	wt	none	b	0.642345	-0.649206
80	C.11.65.S.060	wt	none	c	0.630663	-0.69994
84	C.12.65.S.059	wt	none	a	0.623676	-0.711363
84	C.12.65.S.059	wt	none	b	0.646627	-0.677013
84	C.12.65.S.059	wt	none	c	0.636368	-0.660878

## Sheet: Supplementary Table 8
sample_number = sample number in sequencing run; cln_name = code referring to that clone; tech_rep = replicate experiment in which this clone was tested; evo_mer = mercury treatment in evolution experiment; plasmid_trt = plasmid treatment; cul = single-species (ss) or co-culture (co); mutation = actP mutation; effect = effect of mutation; impact = impact of mutation (defined by SNPeff); actp_stat…
sample_number	cln_name	tech_rep	evo_rep	evo_mer	plasmid_trt	cul	mutation	effect	impact	actp_status	area
1	A.01.65.G.002	a	a	0	pQBR57	ss	c.479_481dupTGG	p.Val160dup	inframe insertion	disrupted	2406.26
1	A.01.65.G.002	b	a	0	pQBR57	ss	c.479_481dupTGG	p.Val160dup	inframe insertion	disrupted	2163.87
1	A.01.65.G.002	c	a	0	pQBR57	ss	c.479_481dupTGG	p.Val160dup	inframe insertion	disrupted	2500.19
2	A.02.65.G.011	a	a	16	pQBR57	ss	c.350C>T	p.Pro117Leu	missense	disrupted	2283.69
2	A.02.65.G.011	b	a	16	pQBR57	ss	c.350C>T	p.Pro117Leu	missense	disrupted	2307.14
2	A.02.65.G.011	c	a	16	pQBR57	ss	c.350C>T	p.Pro117Leu	missense	disrupted	2324.92
3	A.03.65.S.004	a	d	0	pQBR57	ss	c.479_481delTGG	p.Val160del	inframe deletion	disrupted	2299.07
3	A.03.65.S.004	b	d	0	pQBR57	ss	c.479_481delTGG	p.Val160del	inframe deletion	disrupted	2253.62
3	A.03.65.S.004	c	d	0	pQBR57	ss	c.479_481delTGG	p.Val160del	inframe deletion	disrupted	2340.81
5	A.04.65.S.011	a	d	16	pQBR57	ss	c.479_481dupTGG	p.Val160dup	inframe insertion	disrupted	2340.36
5	A.04.65.S.011	b	d	16	pQBR57	ss	c.479_481dupTGG	p.Val160dup	inframe insertion	disrupted	2187.91
5	A.04.65.S.011	c	d	16	pQBR57	ss	c.479_481dupTGG	p.Val160dup	inframe insertion	disrupted	2260.42
13	A.10.65.G.006	a	a	16	pQBR57	co	NA	NA	none	wt	2446.67
13	A.10.65.G.006	b	a	16	pQBR57	co	NA	NA	none	wt	2381.2
13	A.10.65.G.006	c	a	16	pQBR57	co	NA	NA	none	wt	2588.18
16	A.11.65.S.051	a	d	0	pQBR57	co	NA	NA	none	wt	2380.41
16	A.11.65.S.051	b	d	0	pQBR57	co	NA	NA	none	wt	2160.77
16	A.11.65.S.051	c	d	0	pQBR57	co	NA	NA	none	wt	2316.28
20	A.12.65.S.037	a	d	16	pQBR57	co	NA	NA	none	wt	2349.18
20	A.12.65.S.037	b	d	16	pQBR57	co	NA	NA	none	wt	2398.65
20	A.12.65.S.037	c	d	16	pQBR57	co	NA	NA	none	wt	2414.86
41	B.02.65.G.021	a	b	16	pQBR57	ss	c.1378A>G	p.Thr460Ala	missense	disrupted	2284.1
41	B.02.65.G.021	b	b	16	pQBR57	ss	c.1378A>G	p.Thr460Ala	missense	disrupted	2364.22
41	B.02.65.G.021	c	b	16	pQBR57	ss	c.1378A>G	p.Thr460Ala	missense	disrupted	2191.99
42	B.03.65.S.005	a	e	0	pQBR57	ss	NA	NA	none	wt	2458.25
42	B.03.65.S.005	b	e	0	pQBR57	ss	NA	NA	none	wt	2297.22
42	B.03.65.S.005	c	e	0	pQBR57	ss	NA	NA	none	wt	2427.85
44	B.04.65.S.016	a	e	16	pQBR57	ss	c.1113_1120delGGCAGTGG	p.Leu371fs	frameshift	disrupted	2544.04
44	B.04.65.S.016	b	e	16	pQBR57	ss	c.1113_1120delGGCAGTGG	p.Leu371fs	frameshift	disrupted	2353.94
44	B.04.65.S.016	c	e	16	pQBR57	ss	c.1113_1120delGGCAGTGG	p.Leu371fs	frameshift	disrupted	2467.72
49	B.09.65.G.029	a	b	0	pQBR57	co	NA	NA	none	wt	2353.02
49	B.09.65.G.029	b	b	0	pQBR57	co	NA	NA	none	wt	2250.42
49	B.09.65.G.029	c	b	0	pQBR57	co	NA	NA	none	wt	2429.11
53	B.10.65.G.004	a	b	16	pQBR57	co	NA	NA	none	wt	2411.38
53	B.10.65.G.004	b	b	16	pQBR57	co	NA	NA	none	wt	2232.02
53	B.10.65.G.004	c	b	16	pQBR57	co	NA	NA	none	wt	2361.35
56	B.11.65.S.044	a	e	0	pQBR57	co	NA	NA	none	wt	2285.19
56	B.11.65.S.044	b	e	0	pQBR57	co	NA	NA	none	wt	2213.91
56	B.11.65.S.044	c	e	0	pQBR57	co	NA	NA	none	wt	2335.29
59	B.12.65.S.042	a	e	16	pQBR57	co	NA	NA	none	wt	2240.11
59	B.12.65.S.042	b	e	16	pQBR57	co	NA	NA	none	wt	2183.19
59	B.12.65.S.042	c	e	16	pQBR57	co	NA	NA	none	wt	2416.97
62	C.01.65.G.021	a	c	0	pQBR57	ss	c.479_481dupTGG	p.Val160dup	inframe insertion	disrupted	2695.56
62	C.01.65.G.021	b	c	0	pQBR57	ss	c.479_481dupTGG	p.Val160dup	inframe insertion	disrupted	2688.18
62	C.01.65.G.021	c	c	0	pQBR57	ss	c.479_481dupTGG	p.Val160dup	inframe insertion	disrupted	2662.46
64	C.02.65.G.016	a	c	16	pQBR57	ss	c.479_481delTGG	p.Val160del	inframe deletion	disrupted	2398.45
64	C.02.65.G.016	b	c	16	pQBR57	ss	c.479_481delTGG	p.Val160del	inframe deletion	disrupted	2250.89
64	C.02.65.G.016	c	c	16	pQBR57	ss	c.479_481delTGG	p.Val160del	inframe deletion	disrupted	2423.4
65	C.03.65.S.022	a	f	0	pQBR57	ss	c.266C>T	p.Ala89Val	missense	disrupted	2528.22
65	C.03.65.S.022	b	f	0	pQBR57	ss	c.266C>T	p.Ala89Val	missense	disrupted	2440.04
65	C.03.65.S.022	c	f	0	pQBR57	ss	c.266C>T	p.Ala89Val	missense	disrupted	2295.2
67	C.04.65.S.004	a	f	16	pQBR57	ss	c.479_481delTGG	p.Val160del	inframe deletion	disrupted	2445.54
67	C.04.65.S.004	b	f	16	pQBR57	ss	c.479_481delTGG	p.Val160del	inframe deletion	disrupted	2298.26
67	C.04.65.S.004	c	f	16	pQBR57	ss	c.479_481delTGG	p.Val160del	inframe deletion	disrupted	2368.28
73	C.09.65.G.032	a	c	0	pQBR57	co	NA	NA	none	wt	2417.28
73	C.09.65.G.032	b	c	0	pQBR57	co	NA	NA	none	wt	2234.66
73	C.09.65.G.032	c	c	0	pQBR57	co	NA	NA	none	wt	2402.54
77	C.10.65.G.027	a	c	16	pQBR57	co	NA	NA	none	wt	2322.52
77	C.10.65.G.027	b	c	16	pQBR57	co	NA	NA	none	wt	2253.39
77	C.10.65.G.027	c	c	16	pQBR57	co	NA	NA	none	wt	2410.74
80	C.11.65.S.060	a	f	0	pQBR57	co	NA	NA	none	wt	2358.35
80	C.11.65.S.060	b	f	0	pQBR57	co	NA	NA	none	wt	2453.04
80	C.11.65.S.060	c	f	0	pQBR57	co	NA	NA	none	wt	2323.74

## Sheet: Supplementary Table 9
sample_number = sample number in sequencing run; cln_name = code referring to that clone; tech_rep = replicate experiment in which this clone was tested; tell_conc = tellurite concentration (µg/ml); OD600_scaled = OD600 scaled between 0 and 1
sample_number	cln_name	tech_rep	tell_conc	actp.status	actp.mutation	OD600_scaled
1	A.01.65.G.002	A	0	disrupted	disruptive_inframe_insertion	1
1	A.01.65.G.002	A	0.48	disrupted	disruptive_inframe_insertion	0.934024
1	A.01.65.G.002	A	0.97	disrupted	disruptive_inframe_insertion	0.939147
1	A.01.65.G.002	A	1.95	disrupted	disruptive_inframe_insertion	0.798815
1	A.01.65.G.002	A	3.9	disrupted	disruptive_inframe_insertion	0.54939
1	A.01.65.G.002	A	7.8	disrupted	disruptive_inframe_insertion	0.331337
1	A.01.65.G.002	A	15.625	disrupted	disruptive_inframe_insertion	0.101392
1	A.01.65.G.002	A	31.25	disrupted	disruptive_inframe_insertion	0.0255148
1	A.01.65.G.002	A	62.5	disrupted	disruptive_inframe_insertion	0.0217142
1	A.01.65.G.002	A	125	disrupted	disruptive_inframe_insertion	0.0242813
1	A.01.65.G.002	A	250	disrupted	disruptive_inframe_insertion	0.0329937
1	A.01.65.G.002	A	500	disrupted	disruptive_inframe_insertion	0
1	A.01.65.G.002	B	0	disrupted	disruptive_inframe_insertion	1
1	A.01.65.G.002	B	0.48	disrupted	disruptive_inframe_insertion	0.974911
1	A.01.65.G.002	B	0.97	disrupted	disruptive_inframe_insertion	1.01537
1	A.01.65.G.002	B	1.95	disrupted	disruptive_inframe_insertion	0.928244
1	A.01.65.G.002	B	3.9	disrupted	disruptive_inframe_insertion	0.534078
1	A.01.65.G.002	B	7.8	disrupted	disruptive_inframe_insertion	0.313383
1	A.01.65.G.002	B	15.625	disrupted	disruptive_inframe_insertion	0.051586
1	A.01.65.G.002	B	31.25	disrupted	disruptive_inframe_insertion	0.0129821
1	A.01.65.G.002	B	62.5	disrupted	disruptive_inframe_insertion	0.0128807
1	A.01.65.G.002	B	125	disrupted	disruptive_inframe_insertion	0.00855752
1	A.01.65.G.002	B	250	disrupted	disruptive_inframe_insertion	-0.000938158
1	A.01.65.G.002	B	500	disrupted	disruptive_inframe_insertion	0
1	A.01.65.G.002	C	0	disrupted	disruptive_inframe_insertion	1
1	A.01.65.G.002	C	0.48	disrupted	disruptive_inframe_insertion	0.85357
1	A.01.65.G.002	C	0.97	disrupted	disruptive_inframe_insertion	0.736708
1	A.01.65.G.002	C	1.95	disrupted	disruptive_inframe_insertion	0.676706
1	A.01.65.G.002	C	3.9	disrupted	disruptive_inframe_insertion	0.509694
1	A.01.65.G.002	C	7.8	disrupted	disruptive_inframe_insertion	0.207391
1	A.01.65.G.002	C	15.625	disrupted	disruptive_inframe_insertion	-0.00032994
1	A.01.65.G.002	C	31.25	disrupted	disruptive_inframe_insertion	-0.000581322
1	A.01.65.G.002	C	62.5	disrupted	disruptive_inframe_insertion	-0.000361362
1	A.01.65.G.002	C	125	disrupted	disruptive_inframe_insertion	-0.000628457
1	A.01.65.G.002	C	250	disrupted	disruptive_inframe_insertion	0.00389643
1	A.01.65.G.002	C	500	disrupted	disruptive_inframe_insertion	0
2	A.02.65.G.011	A	0	disrupted	missense_variant	1
2	A.02.65.G.011	A	0.48	disrupted	missense_variant	0.965497
2	A.02.65.G.011	A	0.97	disrupted	missense_variant	0.907185
2	A.02.65.G.011	A	1.95	disrupted	missense_variant	0.832117
2	A.02.65.G.011	A	3.9	disrupted	missense_variant	0.734052
2	A.02.65.G.011	A	7.8	disrupted	missense_variant	0.525621
2	A.02.65.G.011	A	15.625	disrupted	missense_variant	0.107539
2	A.02.65.G.011	A	31.25	disrupted	missense_variant	0.0481838
2	A.02.65.G.011	A	62.5	disrupted	missense_variant	0.045833
2	A.02.65.G.011	A	125	disrupted	missense_variant	0.0430402
2	A.02.65.G.011	A	250	disrupted	missense_variant	0.042616
2	A.02.65.G.011	A	500	disrupted	missense_variant	0
2	A.02.65.G.011	B	0	disrupted	missense_variant	1
2	A.02.65.G.011	B	0.48	disrupted	missense_variant	0.912025
2	A.02.65.G.011	B	0.97	disrupted	missense_variant	0.819712
2	A.02.65.G.011	B	1.95	disrupted	missense_variant	0.724334
2	A.02.65.G.011	B	3.9	disrupted	missense_variant	0.628202
2	A.02.65.G.011	B	7.8	disrupted	missense_variant	0.400832
2	A.02.65.G.011	B	15.625	disrupted	missense_variant	0.0338308
2	A.02.65.G.011	B	31.25	disrupted	missense_variant	-0.000814308
2	A.02.65.G.011	B	62.5	disrupted	missense_variant	-0.00778775
2	A.02.65.G.011	B	125	disrupted	missense_variant	-0.0125848
2	A.02.65.G.011	B	250	disrupted	missense_variant	-0.0115188
2	A.02.65.G.011	B	500	disrupted	missense_variant	0
2	A.02.65.G.011	C	0	disrupted	missense_variant	1
2	A.02.65.G.011	C	0.48	disrupted	missense_variant	0.8856
2	A.02.65.G.011	C	0.97	disrupted	missense_variant	0.91664
2	A.02.65.G.011	C	1.95	disrupted	missense_variant	0.94353
2	A.02.65.G.011	C	3.9	disrupted	missense_variant	0.891789
2	A.02.65.G.011	C	7.8	disrupted	missense_variant	0.693032
2	A.02.65.G.011	C	15.625	disrupted	missense_variant	0.0188233
2	A.02.65.G.011	C	31.25	disrupted	missense_variant	0.0117762
2	A.02.65.G.011	C	62.5	disrupted	missense_variant	0.0121007
2	A.02.65.G.011	C	125	disrupted	missense_variant	0.00871621
2	A.02.65.G.011	C	250	disrupted	missense_variant	0.00229496
2	A.02.65.G.011	C	500	disrupted	missense_variant	0
13	A.10.65.G.006	A	0	wt	none	1
13	A.10.65.G.006	A	0.48	wt	none	0.833556
13	A.10.65.G.006	A	0.97	wt	none	0.773618
13	A.10.65.G.006	A	1.95	wt	none	0.661446
13	A.10.65.G.006	A	3.9	wt	none	0.46498
13	A.10.65.G.006	A	7.8	wt	none	0.138266
13	A.10.65.G.006	A	15.625	wt	none	-0.0121255
13	A.10.65.G.006	A	31.25	wt	none	-0.0139241
13	A.10.65.G.006	A	62.5	wt	none	-0.00419671
13	A.10.65.G.006	A	125	wt	none	-0.0104618
13	A.10.65.G.006	A	250	wt	none	-0.00448148
13	A.10.65.G.006	A	500	wt	none	0
13	A.10.65.G.006	B	0	wt	none	1
13	A.10.65.G.006	B	0.48	wt	none	0.798301
13	A.10.65.G.006	B	0.97	wt	none	0.766649
13	A.10.65.G.006	B	1.95	wt	none	0.679098
13	A.10.65.G.006	B	3.9	wt	none	0.517497
13	A.10.65.G.006	B	7.8	wt	none	0.245408
13	A.10.65.G.006	B	15.625	wt	none	0.00114182
13	A.10.65.G.006	B	31.25	wt	none	0.00716996
13	A.10.65.G.006	B	62.5	wt	none	0.00350942
13	A.10.65.G.006	B	125	wt	none	-0.00172952
13	A.10.65.G.006	B	250	wt	none	-0.00127615
13	A.10.65.G.006	B	500	wt	none	0
13	A.10.65.G.006	C	0	wt	none	1
13	A.10.65.G.006	C	0.48	wt	none	0.890847
13	A.10.65.G.006	C	0.97	wt	none	0.838707
13	A.10.65.G.006	C	1.95	wt	none	0.708811
13	A.10.65.G.006	C	3.9	wt	none	0.598056
13	A.10.65.G.006	C	7.8	wt	none	0.243921
13	A.10.65.G.006	C	15.625	wt	none	-0.000173224
13	A.10.65.G.006	C	31.25	wt	none	-0.00270662
13	A.10.65.G.006	C	62.5	wt	none	-0.00287985
13	A.10.65.G.006	C	125	wt	none	-0.00573804
13	A.10.65.G.006	C	250	wt	none	-0.0101119
13	A.10.65.G.006	C	500	wt	none	0
49	B.09.65.G.029	A	0	wt	none	1
49	B.09.65.G.029	A	0.48	wt	none	0.903678
49	B.09.65.G.029	A	0.97	wt	none	0.876524
49	B.09.65.G.029	A	1.95	wt	none	0.974808
49	B.09.65.G.029	A	3.9	wt	none	0.657163
49	B.09.65.G.029	A	7.8	wt	none	0.406085
49	B.09.65.G.029	A	15.625	wt	none	0.0684132
49	B.09.65.G.029	A	31.25	wt	none	-0.00652433
49	B.09.65.G.029	A	62.5	wt	none	-0.00152626
49	B.09.65.G.029	A	125	wt	none	-0.000419301
49	B.09.65.G.029	A	250	wt	none	0.00213005
49	B.09.65.G.029	A	500	wt	none	0
49	B.09.65.G.029	B	0	wt	none	1
49	B.09.65.G.029	B	0.48	wt	none	0.934136
49	B.09.65.G.029	B	0.97	wt	none	0.895487
49	B.09.65.G.029	B	1.95	wt	none	0.82926
49	B.09.65.G.029	B	3.9	wt	none	0.678113
49	B.09.65.G.029	B	7.8	wt	none	0.3664
49	B.09.65.G.029	B	15.625	wt	none	0.128986
49	B.09.65.G.029	B	31.25	wt	none	0.0174361
49	B.09.65.G.029	B	62.5	wt	none	0.0142456
49	B.09.65.G.029	B	125	wt	none	0.0140386
49	B.09.65.G.029	B	250	wt	none	0.00181088
49	B.09.65.G.029	B	500	wt	none	0
49	B.09.65.G.029	C	0	wt	none	1
49	B.09.65.G.029	C	0.48	wt	none	0.94412
49	B.09.65.G.029	C	0.97	wt	none	0.95732
49	B.09.65.G.029	C	1.95	wt	none	0.909462
49	B.09.65.G.029	C	3.9	wt	none	0.753783
49	B.09.65.G.029	C	7.8	wt	none	0.448879
49	B.09.65.G.029	C	15.625	wt	none	0.0645214
49	B.09.65.G.029	C	31.25	wt	none	0.00193254
49	B.09.65.G.029	C	62.5	wt	none	-0.0113036
49	B.09.65.G.029	C	125	wt	none	-0.0105925
49	B.09.65.G.029	C	250	wt	none	-0.00749316
49	B.09.65.G.029	C	500	wt	none	0
62	C.01.65.G.021	A	0	disrupted	disruptive_inframe_insertion	1
62	C.01.65.G.021	A	0.48	disrupted	disruptive_inframe_insertion	1.13829
62	C.01.65.G.021	A	0.97	disrupted	disruptive_inframe_insertion	1.10552
62	C.01.65.G.021	A	1.95	disrupted	disruptive_inframe_insertion	0.919917
62	C.01.65.G.021	A	3.9	disrupted	disruptive_inframe_insertion	0.894549
62	C.01.65.G.021	A	7.8	disrupted	disruptive_inframe_insertion	0.104413
62	C.01.65.G.021	A	15.625	disrupted	disruptive_inframe_insertion	0.0931995
62	C.01.65.G.021	A	31.25	disrupted	disruptive_inframe_insertion	0.0837169
62	C.01.65.G.021	A	62.5	disrupted	disruptive_inframe_insertion	0.102232
62	C.01.65.G.021	A	125	disrupted	disruptive_inframe_insertion	0.10507
62	C.01.65.G.021	A	250	disrupted	disruptive_inframe_insertion	0.0891504
62	C.01.65.G.021	A	500	disrupted	disruptive_inframe_insertion	0
62	C.01.65.G.021	B	0	disrupted	disruptive_inframe_insertion	1
62	C.01.65.G.021	B	0.48	disrupted	disruptive_inframe_insertion	0.862449
62	C.01.65.G.021	B	0.97	disrupted	disruptive_inframe_insertion	0.912441
62	C.01.65.G.021	B	1.95	disrupted	disruptive_inframe_insertion	0.831078
62	C.01.65.G.021	B	3.9	disrupted	disruptive_inframe_insertion	0.820447
62	C.01.65.G.021	B	7.8	disrupted	disruptive_inframe_insertion	0.855438
62	C.01.65.G.021	B	15.625	disrupted	disruptive_inframe_insertion	0.204272
62	C.01.65.G.021	B	31.25	disrupted	disruptive_inframe_insertion	0.0337192
62	C.01.65.G.021	B	62.5	disrupted	disruptive_inframe_insertion	0.0307191
62	C.01.65.G.021	B	125	disrupted	disruptive_inframe_insertion	0.0238709
62	C.01.65.G.021	B	250	disrupted	disruptive_inframe_insertion	0.00277189
62	C.01.65.G.021	B	500	disrupted	disruptive_inframe_insertion	0
62	C.01.65.G.021	C	0	disrupted	disruptive_inframe_insertion	1
62	C.01.65.G.021	C	0.48	disrupted	disruptive_inframe_insertion	1.0166
62	C.01.65.G.021	C	0.97	disrupted	disruptive_inframe_insertion	0.905648
62	C.01.65.G.021	C	1.95	disrupted	disruptive_inframe_insertion	0.866201
62	C.01.65.G.021	C	3.9	disrupted	disruptive_inframe_insertion	0.866464
62	C.01.65.G.021	C	7.8	disrupted	disruptive_inframe_insertion	0.846448
62	C.01.65.G.021	C	15.625	disrupted	disruptive_inframe_insertion	0.293399
62	C.01.65.G.021	C	31.25	disrupted	disruptive_inframe_insertion	0.0204249
62	C.01.65.G.021	C	62.5	disrupted	disruptive_inframe_insertion	0.0139088
62	C.01.65.G.021	C	125	disrupted	disruptive_inframe_insertion	0.0128276
62	C.01.65.G.021	C	250	disrupted	disruptive_inframe_insertion	0.0098764
62	C.01.65.G.021	C	500	disrupted	disruptive_inframe_insertion	0
64	C.02.65.G.016	A	0	disrupted	disruptive_inframe_deletion	1
64	C.02.65.G.016	A	0.48	disrupted	disruptive_inframe_deletion	0.938327
64	C.02.65.G.016	A	0.97	disrupted	disruptive_inframe_deletion	0.871979
64	C.02.65.G.016	A	1.95	disrupted	disruptive_inframe_deletion	0.843283
64	C.02.65.G.016	A	3.9	disrupted	disruptive_inframe_deletion	0.779108
64	C.02.65.G.016	A	7.8	disrupted	disruptive_inframe_deletion	0.474564
64	C.02.65.G.016	A	15.625	disrupted	disruptive_inframe_deletion	0.210191
64	C.02.65.G.016	A	31.25	disrupted	disruptive_inframe_deletion	0.0531775
64	C.02.65.G.016	A	62.5	disrupted	disruptive_inframe_deletion	0.0451432
64	C.02.65.G.016	A	125	disrupted	disruptive_inframe_deletion	0.0415377
64	C.02.65.G.016	A	250	disrupted	disruptive_inframe_deletion	0.0470695
64	C.02.65.G.016	A	500	disrupted	disruptive_inframe_deletion	0
64	C.02.65.G.016	B	0	disrupted	disruptive_inframe_deletion	1
64	C.02.65.G.016	B	0.48	disrupted	disruptive_inframe_deletion	0.981945
64	C.02.65.G.016	B	0.97	disrupted	disruptive_inframe_deletion	0.959704
64	C.02.65.G.016	B	1.95	disrupted	disruptive_inframe_deletion	0.864924
64	C.02.65.G.016	B	3.9	disrupted	disruptive_inframe_deletion	0.778836
64	C.02.65.G.016	B	7.8	disrupted	disruptive_inframe_deletion	0.439916
64	C.02.65.G.016	B	15.625	disrupted	disruptive_inframe_deletion	0.0601243
64	C.02.65.G.016	B	31.25	disrupted	disruptive_inframe_deletion	0.0156422
64	C.02.65.G.016	B	62.5	disrupted	disruptive_inframe_deletion	0.0119833
64	C.02.65.G.016	B	125	disrupted	disruptive_inframe_deletion	0.00985828
64	C.02.65.G.016	B	250	disrupted	disruptive_inframe_deletion	-0.000367488
64	C.02.65.G.016	B	500	disrupted	disruptive_inframe_deletion	0
64	C.02.65.G.016	C	0	disrupted	disruptive_inframe_deletion	1
64	C.02.65.G.016	C	0.48	disrupted	disruptive_inframe_deletion	0.995742
64	C.02.65.G.016	C	0.97	disrupted	disruptive_inframe_deletion	1.03979
64	C.02.65.G.016	C	1.95	disrupted	disruptive_inframe_deletion	1.02785
64	C.02.65.G.016	C	3.9	disrupted	disruptive_inframe_deletion	0.938
64	C.02.65.G.016	C	7.8	disrupted	disruptive_inframe_deletion	0.686892
64	C.02.65.G.016	C	15.625	disrupted	disruptive_inframe_deletion	0.137622
64	C.02.65.G.016	C	31.25	disrupted	disruptive_inframe_deletion	0.0080393
64	C.02.65.G.016	C	62.5	disrupted	disruptive_inframe_deletion	0.00712052
64	C.02.65.G.016	C	125	disrupted	disruptive_inframe_deletion	0.00828666
64	C.02.65.G.016	C	250	disrupted	disruptive_inframe_deletion	0.00371044
64	C.02.65.G.016	C	500	disrupted	disruptive_inframe_deletion	0
73	C.09.65.G.032	A	0	wt	none	1
73	C.09.65.G.032	A	0.48	wt	none	0.901566
73	C.09.65.G.032	A	0.97	wt	none	0.844298
73	C.09.65.G.032	A	1.95	wt	none	0.903446
73	C.09.65.G.032	A	3.9	wt	none	0.767403
73	C.09.65.G.032	A	7.8	wt	none	0.41331
73	C.09.65.G.032	A	15.625	wt	none	0.106528
73	C.09.65.G.032	A	31.25	wt	none	0.040657
73	C.09.65.G.032	A	62.5	wt	none	0.0385065
73	C.09.65.G.032	A	125	wt	none	0.0396071
73	C.09.65.G.032	A	250	wt	none	0.0405893
73	C.09.65.G.032	A	500	wt	none	0
73	C.09.65.G.032	B	0	wt	none	1
73	C.09.65.G.032	B	0.48	wt	none	0.964494
73	C.09.65.G.032	B	0.97	wt	none	0.956325
73	C.09.65.G.032	B	1.95	wt	none	0.913593
73	C.09.65.G.032	B	3.9	wt	none	0.817611
73	C.09.65.G.032	B	7.8	wt	none	0.39389
73	C.09.65.G.032	B	15.625	wt	none	0.0890125
73	C.09.65.G.032	B	31.25	wt	none	0.0208463
73	C.09.65.G.032	B	62.5	wt	none	0.0050677
73	C.09.65.G.032	B	125	wt	none	-0.0044762
73	C.09.65.G.032	B	250	wt	none	-0.00308538
73	C.09.65.G.032	B	500	wt	none	0
73	C.09.65.G.032	C	0	wt	none	1
73	C.09.65.G.032	C	0.48	wt	none	1.05282
73	C.09.65.G.032	C	0.97	wt	none	1.14284
73	C.09.65.G.032	C	1.95	wt	none	1.2419
73	C.09.65.G.032	C	3.9	wt	none	1.1168
73	C.09.65.G.032	C	7.8	wt	none	0.583064
73	C.09.65.G.032	C	15.625	wt	none	0.0712119
73	C.09.65.G.032	C	31.25	wt	none	0.0164503
73	C.09.65.G.032	C	62.5	wt	none	0.0160621
73	C.09.65.G.032	C	125	wt	none	0.0208662
73	C.09.65.G.032	C	250	wt	none	0.0059687
73	C.09.65.G.032	C	500	wt	none	0
77	C.10.65.G.027	A	0	wt	none	1
77	C.10.65.G.027	A	0.48	wt	none	1.03159
77	C.10.65.G.027	A	0.97	wt	none	1.00821
77	C.10.65.G.027	A	1.95	wt	none	0.789161
77	C.10.65.G.027	A	3.9	wt	none	0.79926
77	C.10.65.G.027	A	7.8	wt	none	0.398255
77	C.10.65.G.027	A	15.625	wt	none	0.0732895
77	C.10.65.G.027	A	31.25	wt	none	0.0397169
77	C.10.65.G.027	A	62.5	wt	none	0.0346589
77	C.10.65.G.027	A	125	wt	none	0.0374595
77	C.10.65.G.027	A	250	wt	none	0.034608
77	C.10.65.G.027	A	500	wt	none	0
77	C.10.65.G.027	B	0	wt	none	1
77	C.10.65.G.027	B	0.48	wt	none	1.03165
77	C.10.65.G.027	B	0.97	wt	none	0.945999
77	C.10.65.G.027	B	1.95	wt	none	0.915785
77	C.10.65.G.027	B	3.9	wt	none	0.763753
77	C.10.65.G.027	B	7.8	wt	none	0.378174
77	C.10.65.G.027	B	15.625	wt	none	0.0759485
77	C.10.65.G.027	B	31.25	wt	none	0.00188943
77	C.10.65.G.027	B	62.5	wt	none	0.000657928
77	C.10.65.G.027	B	125	wt	none	0.0358655
77	C.10.65.G.027	B	250	wt	none	-0.00183883
77	C.10.65.G.027	B	500	wt	none	0
77	C.10.65.G.027	C	0	wt	none	1
77	C.10.65.G.027	C	0.48	wt	none	0.94316
77	C.10.65.G.027	C	0.97	wt	none	0.882459
77	C.10.65.G.027	C	1.95	wt	none	0.859987
77	C.10.65.G.027	C	3.9	wt	none	0.777269
77	C.10.65.G.027	C	7.8	wt	none	0.432368
77	C.10.65.G.027	C	15.625	wt	none	0.00803434
77	C.10.65.G.027	C	31.25	wt	none	0.0015589
77	C.10.65.G.027	C	62.5	wt	none	0.0105766
77	C.10.65.G.027	C	125	wt	none	0.0123513
77	C.10.65.G.027	C	250	wt	none	0.0165244
77	C.10.65.G.027	C	500	wt	none	0
